# Supplementary material for: Integrative Analysis of DiseaseLand Omics Database for Disease Signatures and Treatments: A Bipolar Case Study
Source: Front Genet. 2019 Apr 30;10:396. doi: 10.3389/fgene.2019.00396 (PMC6503737; doi:10.3389/fgene.2019.00396)
Supplement: Supplementary file 1 [file Table_1.xlsx]

## Sheet: README
Table	Description
S1	List of significant DE genes across all brain regions in this study
S2	List of significant DE genes of prefrontal cortex (PFC) region
S3	List of significant DE genes of striatum region
S4	Enrichment of PFC DE genes in MSigDB
S5	Enrichment of PFC DE genes in Gene Ontology biological processes
S6	Enrichment of PFC DE genes in Disease Ontology
S7	Compounds suppressed PFC DE genes in LINCS L1000 collection
S8	Compounds induced PFC DE genes in LINCS L1000 collection
S9	List of overlapped genes between this study and Seifuddin et al study

## Sheet: TableS1_any.region.sig.genes
SYMBOL	Fisher	Fisher.OC	maxP	maxP.OC	Stouffer	Stouffer.OC	roP	roP.OC	PR	SR	REM	FEM	Mu	ZVal	ENTREZID	SYNONYMS	DESCRIPTION	LOCATION	FAMILY
TUBA1A	0.00199644	0.00200059	0.775102	1	0.00398216	6.59166e-20	0.03251	0.0456099	0.951948	0.920325	0.000121951	2.82088e-19	-0.387186	-4.77975	7846	B-ALPHA-1,LIS3,TUBA3	tubulin alpha 1a	Cytoplasm
CLTC	0.00150607	0.00150678	0.646688	1	0.0022791	6.59166e-20	0.0133256	0.0154558	0.950844	0.814623	0.000194444	2.82088e-19	-0.516192	-4.5641	1213	CHC,CHC17,CLH-17,CLTCL2,Hc,MRD56	clathrin heavy chain	Plasma Membrane
ATP5F1B	0.00106396	0.00106396	0.95106	1	0.00177344	6.59166e-20	0.0158648	0.0190676	0.950844	0.795941	0.00343059	3.003e-06	-0.409356	-3.63539	506	ATP5B,ATPMB,ATPSB,HEL-S-271	ATP synthase F1 subunit beta	Cytoplasm	transporter
EIF4G2	0.000681344	0.000681344	0.94032	1	0.00233945	6.59166e-20	0.00800755	0.00861132	0.927536	0.840008	2.14821e-18	2.82088e-19	-0.562351	-5.83882	1982	AAG1,DAP5,NAT1,P97	eukaryotic translation initiation factor 4 gamma 2	Cytoplasm	translation regulator
PRKAR1A	0.00115846	0.00115846	0.655438	1	0.00254823	6.59166e-20	0.0194695	0.0242729	0.897868	0.840008	0.00317595	5.61798e-06	-0.40985	-3.66104	5573	ACRDYS1,ADOHR,CAR,CNC,CNC1,PKR1,PPNAD1,PRKAR1,TSE1	protein kinase cAMP-dependent type I regulatory subunit alpha	Cytoplasm	kinase
SORL1	0.000248566	0.000248566	0.558923	1	0.000454955	6.59166e-20	0.00456757	0.00472973	0.866224	0.647558	2.14821e-18	2.82088e-19	-0.49481	-5.4011	6653	C11orf32,LR11,LRP9,SORLA,SorLA-1,gp250	sortilin related receptor 1	Cytoplasm	transporter
FEZ1	0.00214661	0.00215117	0.402295	0.973959	0.00334141	6.59166e-20	0.00462032	0.0047861	0.988636	0.887197	8.06452e-05	2.82088e-19	-0.45535	-4.96308	9638	UNC-76	fasciculation and elongation protein zeta 1	Cytoplasm
TF	0.000401504	0.000401504	0.221386	0.614926	0.000493671	6.59166e-20	0.0142889	0.0167222	0.818493	0.748229	0.00285893	9.54907e-05	-0.26486	-3.70284	7018	HEL-S-71p,PRO1557,PRO2086,TFQTL1	transferrin	Extracellular Space	transporter
TERF2IP	0.00312825	0.00314925	0.987097	1	0.0221478	0.0197109	0.0302045	0.0416045	0.99719	0.942826	0.0100202	4.05405e-05	-0.401919	-3.25455	54386	DRIP5,RAP1	TERF2 interacting protein	Nucleus
SLC25A3	0.00396747	0.00401309	0.557594	1	0.00770565	0.00291886	0.0237991	0.0309428	0.999995	0.959606	0.0354184	0.000180117	-0.357556	-2.7349	5250	OK/SW-cl.48,PHC,PTP	solute carrier family 25 member 3	Cytoplasm	transporter
GOT1	2.17391e-05	2.17391e-05	0.465165	1	0.000166667	6.59166e-20	0.00439344	0.00453552	0.590336	0.373125	0.0166395	2.53411e-05	-0.437295	-3.05475	2805	AST1,ASTQTL1,GIG18,cAspAT,cCAT	glutamic-oxaloacetic transaminase 1	Cytoplasm	enzyme
DOCK4	0.000276438	0.000276438	0.370613	0.9217	0.000944297	6.59166e-20	0.0136476	0.0158856	0.878186	0.810976	0.00242808	2.82088e-19	-0.436043	-3.76237	9732		dedicator of cytokinesis 4	Plasma Membrane
PCMT1	7.33696e-05	7.33696e-05	0.184668	0.525456	0.00026087	6.59166e-20	0.0142889	0.0167222	0.772448	0.5073	0.0399675	9.89583e-05	-0.377641	-2.6747	5110	PIMT	protein-L-isoaspartate (D-aspartate) O-methyltransferase	Cytoplasm	enzyme
PTPRD	0.00439135	0.00445392	0.444095	1	0.0113991	0.00888266	0.0322397	0.045136	0.999995	0.979715	0.0162349	5.62963e-05	-0.293523	-3.06563	5789	HPTP,HPTPD,HPTPDELTA,PTPD,RPTPDELTA	protein tyrosine phosphatase, receptor type D	Plasma Membrane	phosphatase
STARD7	0.000837675	0.000837675	0.483586	1	0.00297075	6.59166e-20	0.0234137	0.0303512	0.967224	0.887197	0.0158328	2.82088e-19	-0.352126	-3.07526	56910	GTT1	StAR related lipid transfer domain containing 7	Cytoplasm
ENPP2	6.94444e-05	6.94444e-05	0.625444	1	0.000410811	6.59166e-20	0.00820221	0.00883088	0.652577	0.724277	0.00251815	5.61798e-06	-0.334947	-3.74543	5168	ATX,ATX-X,AUTOTAXIN,LysoPLD,NPP2,PD-IALPHA,PDNP2	ectonucleotide pyrophosphatase/phosphodiesterase 2	Plasma Membrane	enzyme
SCG2	4.12709e-19	4.12709e-19	0.614059	1	2.0945e-18	6.59166e-20	0.000166667	0.000166667	0.331821	0.157571	0.0344101	0.000105806	-0.366126	-2.74873	7857	CHGC,EM66,SN,SgII	secretogranin II	Extracellular Space	cytokine
CCT7	0.000423022	0.000423022	0.344777	0.875323	0.000975	6.59166e-20	0.0114028	0.0127611	0.89379	0.758276	0.00378804	2.82088e-19	-0.435576	-3.59742	10574	CCTETA,CCTH,NIP7-1,TCP1ETA	chaperonin containing TCP1 subunit 7	Cytoplasm
SLC38A2	6.53409e-05	6.53409e-05	0.944102	1	0.000407821	6.59166e-20	0.00738824	0.00791765	0.773749	0.748204	5.35714e-05	2.82088e-19	-0.440911	-4.99565	54407	ATA2,PRO1068,SAT2,SNAT2	solute carrier family 38 member 2	Plasma Membrane	transporter
R3HDM2	0.000926415	0.000926415	0.130905	0.385135	0.00144846	6.59166e-20	0.0278919	0.0376823	0.950844	0.811308	0.000825641	2.82088e-19	-0.448521	-4.0964	22864	CAG6,PR01365	R3H domain containing 2	Nucleus
HSPA1A	4.12709e-19	4.12709e-19	0.05325	0.153567	2.0945e-18	6.59166e-20	0.000268293	0.000268293	0.109281	0.13072	0.0288566	0.000134901	-0.302271	-2.82942	3303	HEL-S-103,HSP70-1,HSP70-1A,HSP70.1,HSP70I,HSP72,HSPA1	heat shock protein family A (Hsp70) member 1A	Cytoplasm	enzyme
RPH3A	0.000134396	0.000134396	0.783189	1	0.000483051	6.59166e-20	0.00915033	0.00999346	0.818493	0.604892	0.0103041	0.000380619	-0.372523	-3.23901	22895		rabphilin 3A	Plasma Membrane	transporter
SLC25A5	0.0010762	0.0010762	0.542294	1	0.00189985	6.59166e-20	0.0267375	0.0357444	0.97672	0.858564	0.0192213	1.373e-05	-0.34273	-2.99899	292	2F1,AAC2,ANT2,T2,T3	solute carrier family 25 member 5	Cytoplasm	transporter
AATK	0.00173816	0.00174072	0.671614	1	0.0043429	6.59166e-20	0.0302045	0.0416045	0.878186	0.929572	0.0108596	4.62046e-05	-0.319657	-3.21966	9625	AATYK,AATYK1,LMR1,LMTK1,PPP1R77,p35BP	apoptosis associated tyrosine kinase	Cytoplasm	kinase
PPME1	0.00256566	0.00257486	0.969194	1	0.00656693	0.0019802	0.0201775	0.0253876	0.99719	0.899577	0.0183157	0.00364124	-0.360237	-3.01908	51400	PME-1	protein phosphatase methylesterase 1	Nucleus	enzyme
WSB1	0.000941286	0.000941286	0.967727	1	0.00413629	6.59166e-20	0.00156061	0.00157576	0.950844	0.840008	0.03916	3.34507e-05	-0.291725	-2.68577	26118	SWIP1,WSB-1	WD repeat and SOCS box containing 1	Cytoplasm	enzyme
BCAS1	0.00568884	0.00581595	0.554288	1	0.00818548	0.00346021	0.0349082	0.0499331	0.97672	0.968988	0.0338494	0.00491986	0.193646	2.75559	8537	AIBC1,NABC1	breast carcinoma amplified sequence 1	Plasma Membrane
RAB15	0.000585	0.000585	0.756392	1	0.00364154	6.59166e-20	0.032648	0.0458857	0.914169	0.878107	0.0056186	8.02139e-06	-0.394828	-3.46609	376267		RAB15, member RAS oncogene family	Cytoplasm
NNAT	0.000745998	0.000745998	0.180144	0.51416	0.000802899	6.59166e-20	0.00609052	0.00646121	0.878186	0.587519	0.00114679	8.02139e-06	-0.344759	-4.00438	4826	Peg5	neuronatin	Plasma Membrane	transporter
ARMCX3	0.00203337	0.00203806	0.223176	0.617659	0.00297075	6.59166e-20	0.00915033	0.00997993	0.897868	0.880891	0.000121951	2.82088e-19	-0.412682	-4.77698	51566	ALEX3,GASP6,dJ545K15.2	armadillo repeat containing, X-linked 3	Cytoplasm
TXNIP	0.000134396	0.000134396	0.494887	1	0.000454955	6.59166e-20	0.00223711	0.00224742	0.847784	0.55653	0.00768802	1.75824e-05	0.306801	3.35917	10628	ARRDC6,EST01027,HHCPA78,THIF,VDUP1	thioredoxin interacting protein	Cytoplasm
SUMO3	0.000687788	0.000687788	0.973322	1	0.00149736	6.59166e-20	0.0150356	0.0178326	0.946802	0.758276	0.0232178	0.000128302	-0.375641	-2.92167	6612	SMT3A,SMT3H1,SUMO-3,Smt3B	small ubiquitin-like modifier 3	Nucleus
NDEL1	0.0010447	0.0010447	0.589172	1	0.00275963	6.59166e-20	0.0300347	0.0412608	0.97672	0.85837	0.049099	0.00495037	-0.320427	-2.5663	81565	EOPA,MITAP1,NDE1L1,NDE2,NUDEL	nudE neurodevelopment protein 1 like 1	Nucleus	peptidase
RNASE1	0.000887608	0.000887608	0.189932	0.538615	0.00135824	6.59166e-20	0.0115868	0.012989	0.871873	0.800662	0.0042228	4.33333e-05	-0.285353	-3.56001	6035	RAC1,RIB1,RNS1	ribonuclease A family member 1, pancreatic	Extracellular Space	enzyme
SRSF6	0.00163411	0.00163545	0.845553	1	0.00506851	6.59166e-20	0.0197445	0.024684	0.91631	0.840008	0.0200178	3.003e-06	-0.31164	-2.98116	6431	B52,HEL-S-91,SFRS6,SRP55	serine and arginine rich splicing factor 6	Nucleus
MKRN1	5.05051e-05	5.05051e-05	0.617273	1	0.00981991	0.0532753	0.0329301	0.0463483	0.99719	0.999995	0.000620482	2.82088e-19	-0.420955	-4.19339	23608	RNF61	makorin ring finger protein 1	Cytoplasm	enzyme
CX3CL1	0.000401207	0.000401207	0.608679	1	0.000935484	6.59166e-20	0.00766288	0.0082197	0.950844	0.722377	0.0391083	7.07214e-05	-0.283896	-2.68718	6376	ABCD-3,C3Xkine,CXC3,CXC3C,NTN,NTT,SCYD1,fractalkine,neurotactin	C-X3-C motif chemokine ligand 1	Extracellular Space	cytokine
ACOT7	0.000713801	0.000713801	0.530495	1	0.00358271	6.59166e-20	0.0309565	0.0427861	0.987287	0.878107	0.0482825	0.0119587	-0.322714	-2.57624	11332	ACH1,ACT,BACH,CTE-II,LACH,LACH1,hBACH	acyl-CoA thioesterase 7	Cytoplasm	enzyme
TBL1XR1	0.000940299	0.000940299	0.0396279	0.110395	0.00136762	6.59166e-20	0.0298209	0.0409076	0.871873	0.840008	0.00245946	2.82088e-19	-0.354555	-3.75442	79718	C21,DC42,IRA1,MRD41,TBLR1	transducin beta like 1 X-linked receptor 1	Nucleus	transcription regulator
ARHGEF2	0.00038785	0.00038785	0.434274	1	0.00128157	6.59166e-20	0.0154348	0.0184017	0.950844	0.810976	0.000105263	2.82088e-19	-0.521309	-4.85412	9181	GEF,GEF-H1,GEFH1,LFP40,NEDMHM,P40	Rho/Rac guanine nucleotide exchange factor 2	Cytoplasm
COPS7A	4.12709e-19	4.12709e-19	0.253309	0.682693	0.000202247	0.0532753	0.0208013	0.0263285	0.863432	0.758276	0.00188168	2.82088e-19	-0.509148	-3.83985	50813	CSN7,CSN7A,SGN7a	COP9 signalosome subunit 7A	Cytoplasm
PDIA6	9.72569e-05	9.72569e-05	0.00683333	0.0160556	0.000226087	6.59166e-20	0.0158648	0.0190488	0.706426	0.463636	0.000241379	2.82088e-19	-0.507315	-4.49507	10130	ERP5,P5,TXNDC7	protein disulfide isomerase family A member 6	Cytoplasm	enzyme
TMEM151B	0.000423851	0.000423851	0.177399	0.508014	0.00108235	6.59166e-20	0.0117851	0.0133156	0.950844	0.811308	0.000832487	2.82088e-19	-0.374976	-4.09123	441151	C6orf137,TMEM193,bA444E17.5	transmembrane protein 151B
LIPA	0.000745998	0.000745998	0.0309286	0.0827857	0.000598662	6.59166e-20	0.00268644	0.00270339	0.881369	0.616072	2.14821e-18	2.82088e-19	-0.381545	-5.42441	3988	CESD,LAL	lipase A, lysosomal acid type	Cytoplasm	enzyme
PLS3	0.000723714	0.000723714	0.735117	1	0.00160403	6.59166e-20	0.000814815	0.000814815	0.946802	0.810976	2.14821e-18	2.82088e-19	-0.436494	-5.5544	5358	BMND18,T-plastin	plastin 3	Cytoplasm
CPLX2	6.34441e-05	6.34441e-05	0.557594	1	0.000226087	6.59166e-20	0.00439344	0.00453552	0.542419	0.540583	0.0264232	2.67686e-05	-0.348982	-2.86657	10814	921-L,CPX-2,CPX2,Hfb1	complexin 2	Cytoplasm
SRSF2	0.00998682	0.0105317	0.565597	1	0.00588997	0.0019802	0.0124495	0.0142146	0.995449	0.876604	2.14821e-18	2.82088e-19	-0.439622	-5.77118	6427	PR264,SC-35,SC35,SFRS2,SFRS2A,SRp30b	serine and arginine rich splicing factor 2	Nucleus	transcription regulator
CLCN4	0.000814664	0.000814664	0.366356	0.91412	0.00139668	6.59166e-20	0.0103047	0.0114231	0.902561	0.810976	0.000207207	2.82088e-19	-0.475111	-4.54954	1183	CLC4,ClC-4,ClC-4A,MRX15,MRX49	chloride voltage-gated channel 4	Plasma Membrane	ion channel
SRSF4	0.00134845	0.00134921	0.00683333	0.0160556	0.00131111	6.59166e-20	0.013282	0.0153649	0.933142	0.750253	0.0209568	3.003e-06	-0.372662	-2.96397	6429	SFRS4,SRP75	serine and arginine rich splicing factor 4	Nucleus
KCNK1	4.12709e-19	4.12709e-19	0.001	0.00133333	2.0945e-18	6.59166e-20	6.25e-05	6.25e-05	0.0316667	0.013	0.00226335	2.82088e-19	-0.565944	-3.7851	3775	DPK,HOHO,K2P1,K2p1.1,KCNO1,TWIK-1,TWIK1	potassium two pore domain channel subfamily K member 1	Plasma Membrane	ion channel
COX8A	0.00083984	0.00083984	0.883261	1	0.00433147	6.59166e-20	0.0114598	0.0128366	0.982243	0.929406	0.0106241	3.003e-06	-0.370876	-3.22814	1351	COX,COX8,COX8-2,COX8L,VIII,VIII-L	cytochrome c oxidase subunit 8A	Cytoplasm	enzyme
PPP1R11	0.00176772	0.00177089	0.00683333	0.0160556	0.0015	6.59166e-20	0.0130048	0.014988	0.988636	0.758276	0.00741509	5.62963e-05	-0.387058	-3.37159	6992	CFAP255,HCG-V,HCGV,IPP3,TCTE5,TCTEX5	protein phosphatase 1 regulatory inhibitor subunit 11	Cytoplasm	enzyme
JTB	0.00322467	0.00324854	0.560818	1	0.0077746	0.00291886	0.0145407	0.0170637	0.99719	0.968988	0.00807536	2.82088e-19	-0.36265	-3.34079	10899	HJTB,HSPC222,PAR,hJT	jumping translocation breakpoint	Plasma Membrane
ANKRD12	0.00300561	0.00302244	0.967727	1	0.00755737	0.00291886	0.0106029	0.0117941	0.959291	0.878107	0.017717	3.34507e-05	0.317196	3.03229	23253	ANCO-2,ANCO1,GAC-1,Nbla00144	ankyrin repeat domain 12	Nucleus
ITGB1BP1	0.00034202	0.00034202	0.520551	1	0.00126059	6.59166e-20	0.0224427	0.028858	0.897868	0.830096	0.0400599	2.82088e-19	-0.317146	-2.67291	9270	ICAP-1A,ICAP-1B,ICAP-1alpha,ICAP1,ICAP1A,ICAP1B	integrin subunit beta 1 binding protein 1	Plasma Membrane	transporter
NACAD	0.000301205	0.000301205	0.101457	0.302674	0.000480519	6.59166e-20	0.00820221	0.00883088	0.871873	0.55653	0.000871287	2.82088e-19	-0.406606	-4.07878	23148		NAC alpha domain containing
FBXO9	0.000144144	0.000144144	0.00683333	0.0157143	0.000226087	6.59166e-20	0.0151494	0.0180207	0.818493	0.394653	2.32558e-05	2.82088e-19	-0.573262	-5.20532	26268	FBX9,NY-REN-57,VCIA1,dJ341E18.2	F-box protein 9	Cytoplasm	enzyme
HDAC5	0.000681344	0.000681344	0.766879	1	0.00152076	6.59166e-20	0.00946645	0.0103674	0.956553	0.81065	0.0018677	2.82088e-19	-0.426965	-3.84878	10014	HD5,NY-CO-9	histone deacetylase 5	Nucleus	transcription regulator
CD200	0.0013738	0.00137454	0.774573	1	0.00209203	6.59166e-20	0.00968712	0.0106564	0.988636	0.840008	0.0122466	0.00118353	-0.359124	-3.17744	4345	MOX1,MOX2,MRC,OX-2	CD200 molecule	Plasma Membrane
PDE4B	0.00270716	0.00271852	0.938096	1	0.0053385	0.000773395	0.028201	0.0381831	0.97672	0.929406	0.00189925	1.373e-05	-0.302311	-3.83182	5142	DPDE4,PDEIVB	phosphodiesterase 4B	Cytoplasm	enzyme
RELN	0.000189691	0.000189691	0.454192	1	0.000464912	6.59166e-20	0.0142889	0.0167222	0.590336	0.748229	2.14821e-18	2.82088e-19	-0.387424	-5.73799	5649	ETL7,LIS2,PRO1598,RL	reelin	Extracellular Space	peptidase
CA2	0.00019596	0.00019596	0.926579	1	0.00086	6.59166e-20	0.00308889	0.00313333	0.773749	0.75809	0.000294574	2.82088e-19	-0.336487	-4.38752	760	CA-II,CAC,CAII,Car2,HEL-76,HEL-S-282	carbonic anhydrase 2	Cytoplasm	enzyme
CTCF	0.000286988	0.000286988	0.735627	1	0.000454955	6.59166e-20	0.00247321	0.00249107	0.925513	0.510802	0.00120614	2.82088e-19	-0.526156	-3.9844	10664	MRD21	CCCTC-binding factor	Nucleus	transcription regulator
ASAP2	4.12709e-19	4.12709e-19	0.108348	0.321433	0.000294521	0.0532753	0.013283	0.015375	0.878186	0.81065	0.000378571	2.82088e-19	-0.502738	-4.32341	8853	AMAP2,CENTB3,DDEF2,PAG3,PAP,Pap-alpha,SHAG1	ArfGAP with SH3 domain, ankyrin repeat and PH domain 2	Nucleus
HAX1	0.000417647	0.000417647	0.738068	1	0.00152586	6.59166e-20	0.0321861	0.0450123	0.946844	0.840008	0.013811	2.82088e-19	-0.397151	-3.12966	10456	HCLSBP1,HS1BP1,SCN3	HCLS1 associated protein X-1	Cytoplasm
CD9	0.000743811	0.000743811	0.538366	1	0.00129012	6.59166e-20	0.0184644	0.0228007	0.950844	0.810976	0.00873346	6.43777e-05	-0.275344	-3.30763	928	BTCC-1,DRAP-27,MIC3,MRP-1,TSPAN-29,TSPAN29	CD9 molecule	Plasma Membrane
ABCF1	0.000738562	0.000738562	0.930168	1	0.00189912	6.59166e-20	0.00999388	0.011	0.950844	0.810976	0.000127907	2.82088e-19	-0.510319	-4.74299	23	ABC27,ABC50	ATP binding cassette subfamily F member 1	Cytoplasm	transporter
MKKS	0.00188578	0.00188882	0.803866	1	0.0064791	0.0019802	0.0349082	0.0499331	0.954915	0.878107	0.00923946	5.61798e-06	-0.343594	-3.28797	8195	BBS6,HMCS,KMS,MKS	McKusick-Kaufman syndrome	Cytoplasm
IVNS1ABP	4.12709e-19	4.12709e-19	0.573169	1	0.000202247	6.59166e-20	0.00220833	0.00221875	0.422015	0.67922	0.000113924	2.82088e-19	-0.50061	-4.79551	10625	FLARA3,HSPC068,KLHL39,ND1,NS-1,NS1-BP,NS1BP	influenza virus NS1A binding protein	Nucleus
PSMB6	4.12709e-19	4.12709e-19	0.776691	1	0.000138462	6.59166e-20	0.000309524	0.000309524	0.3725	0.373125	8.69565e-05	2.82088e-19	-0.595373	-4.9201	5694	DELTA,LMPY,Y	proteasome subunit beta 6	Nucleus	peptidase
MT2A	4.12709e-19	4.12709e-19	0.954349	1	2.0945e-18	6.59166e-20	0.0049	0.00508	0.0584545	0.111211	4e-05	2.82088e-19	0.530294	5.08464	4502	MT-2,MT-II,MT2	metallothionein 2A	Cytoplasm
WFS1	4.12709e-19	4.12709e-19	0.608679	1	2.0945e-18	6.59166e-20	0.00142623	0.00144262	0.0584545	0.373125	0.000127907	2.82088e-19	0.484934	4.74708	7466	CTRCT41,WFRS,WFS,WFSL	wolframin ER transmembrane glycoprotein	Cytoplasm	enzyme
PSEN1	0.00255413	0.00256337	0.0432105	0.123579	0.00220433	6.59166e-20	0.0328487	0.0462081	0.987287	0.840008	0.008925	2.84091e-05	-0.295353	-3.29888	5663	ACNINV3,AD3,FAD,PS-1,PS1,S182	presenilin 1	Plasma Membrane	peptidase
CD74	4.12709e-19	4.12709e-19	0.271567	0.724591	2.0945e-18	6.59166e-20	6.25e-05	6.25e-05	0.0369	0.0391	0.000127907	2.82088e-19	-0.460043	-4.74754	972	DHLAG,HLADG,II,Ia-GAMMA	CD74 molecule	Plasma Membrane	transmembrane receptor
FIBP	0.000336093	0.000336093	0.962374	1	0.00189568	6.59166e-20	0.0158648	0.0190676	0.950844	0.81065	0.0102073	2.82088e-19	-0.402942	-3.2464	9158	FGFIBP,FIBP-1,TROFAS	FGF1 intracellular binding protein	Nucleus
C3	4.12709e-19	4.12709e-19	0.803866	1	2.0945e-18	6.59166e-20	9.30889e-18	9.30889e-18	0.0369	0.0464545	2.14821e-18	2.82088e-19	-0.450133	-5.46439	718	AHUS5,ARMD9,ASP,C3a,C3b,CPAMD1,HEL-S-62p	complement C3	Extracellular Space	peptidase
GPR37	8.29016e-05	8.29016e-05	0.929518	1	0.000407821	6.59166e-20	0.0330539	0.0466379	0.762087	0.604892	0.00188123	1.2285e-05	-0.33546	-3.84363	2861	EDNRBL,PAELR,hET(B)R-LP	G protein-coupled receptor 37	Plasma Membrane	G-protein coupled receptor
EGR3	4.12709e-19	4.12709e-19	0.154814	0.450011	5.55556e-05	6.59166e-20	0.00330986	0.00335915	0.542419	0.363	0.00581093	3.34507e-05	-0.40537	-3.45162	1960	EGR-3,PILOT	early growth response 3	Nucleus	transcription regulator
COPS4	0.000423022	0.000423022	0.394869	0.961459	0.00132731	6.59166e-20	0.032973	0.0465049	0.871873	0.811308	0.0468038	0.000276776	-0.341519	-2.5969	51138	CSN4,SGN4	COP9 signalosome subunit 4	Cytoplasm	peptidase
HECA	4.12709e-19	4.12709e-19	0.389886	0.953638	0.000502041	0.0532753	0.022071	0.028284	0.871873	0.870697	0.0472641	3.003e-06	-0.329201	-2.58768	51696	HDC,HDCL,HHDC,dJ225E12.1	hdc homolog, cell cycle regulator	Nucleus
NDN	0.00186606	0.00186911	0.398653	0.967858	0.00372793	6.59166e-20	0.0267785	0.0358154	0.987287	0.929406	0.0485239	0.00154106	-0.286817	-2.57349	4692	HsT16328,PWCR	necdin, MAGE family member	Nucleus	transcription regulator
PDCD6	0.000449645	0.000449645	0.99333	1	0.0013513	6.59166e-20	0.00880488	0.00954355	0.92441	0.739394	0.00535849	2.82088e-19	-0.428128	-3.48051	10016	ALG-2,ALG2,PEF1B	programmed cell death 6	Cytoplasm
TIMP3	3.48837e-05	3.48837e-05	0.00683333	0.0160556	4.08163e-05	6.59166e-20	0.000836364	0.000836364	0.590336	0.1192	0.00120179	2.82088e-19	0.46275	3.98891	7078	HSMRK222,K222,K222TA2,SFD	TIMP metallopeptidase inhibitor 3	Extracellular Space
DZIP1	0.00047486	0.00047486	0.317821	0.822235	0.00108235	6.59166e-20	0.0172962	0.021066	0.604391	0.811308	2.14821e-18	2.82088e-19	0.475955	5.85158	22873	DZIP,DZIPt1	DAZ interacting zinc finger protein 1	Cytoplasm
EGR1	3.88693e-05	3.88693e-05	0.758629	1	0.000152778	6.59166e-20	0.00310219	0.00314599	0.404806	0.388731	0.00829423	3.34507e-05	-0.31779	-3.32724	1958	AT225,G0S30,KROX-24,NGFI-A,TIS8,ZIF-268,ZNF225	early growth response 1	Nucleus	transcription regulator
GAD1	2.95359e-05	2.95359e-05	0.945966	1	0.000138462	6.59166e-20	0.007224	0.007744	0.226956	0.394653	0.0238927	7.39191e-05	-0.370571	-2.90653	2571	CPSQ1,GAD,SCP	glutamate decarboxylase 1	Cytoplasm	enzyme
UBTF	0.00137181	0.00137256	0.833785	1	0.00653003	0.0019802	0.0253939	0.0335681	0.987287	0.904467	0.0240289	3.003e-06	-0.366265	-2.90349	7343	CONDBA,NOR-90,UBF,UBF-1,UBF1,UBF2	upstream binding transcription factor	Nucleus	transcription regulator
ETV5	4.12709e-19	4.12709e-19	0.763664	1	2.0945e-18	6.59166e-20	0.000105263	0.000105263	0.0953	0.168108	4e-05	2.82088e-19	-0.494182	-5.07973	2119	ERM	ETS variant 5	Nucleus	transcription regulator
RNH1	0.000577922	0.000577922	0.628727	1	0.00157725	6.59166e-20	0.00434091	0.00447159	0.880167	0.840008	0.000784211	2.82088e-19	-0.416271	-4.116	6050	RAI,RNH	ribonuclease/angiogenin inhibitor 1	Cytoplasm
PEPD	0.00132744	0.00132821	0.99231	1	0.00344008	6.59166e-20	0.018229	0.0224347	0.946802	0.811308	0.000121951	2.82088e-19	-0.444706	-4.75774	5184	PROLIDASE	peptidase D	Cytoplasm	peptidase
SDC4	4.12709e-19	4.12709e-19	0.149224	0.435774	2.0945e-18	6.59166e-20	0.00247321	0.00249107	0.061087	0.127	2.14821e-18	2.82088e-19	0.462989	5.53288	6385	SYND4	syndecan 4	Plasma Membrane
HSPBP1	0.000739978	0.000739978	0.140743	0.412157	0.000666667	6.59166e-20	0.00220833	0.00221875	0.919884	0.593671	0.000163462	2.82088e-19	-0.466187	-4.61588	23640	FES1	HSPA (Hsp70) binding protein 1	Cytoplasm
CHN2	0.00026616	0.00026616	0.367746	0.916517	0.000454955	6.59166e-20	0.0187733	0.023246	0.847784	0.607364	2.14821e-18	2.82088e-19	-0.526496	-5.70903	1124	ARHGAP3,BCH,CHN2-3,RHOGAP3	chimerin 2	Cytoplasm
AGRN	0.00191491	0.00191792	0.120511	0.355772	0.00214402	6.59166e-20	0.0130671	0.0150695	0.956305	0.81065	0.0156126	3.15399e-05	-0.321351	-3.08087	375790	AGRIN,CMS8,CMSPPD	agrin	Plasma Membrane
SEMA4C	0.00667412	0.00686769	0.953591	1	0.00922332	0.00485437	0.00915033	0.00997993	0.99719	0.899177	0.049099	0.00169656	-0.243282	-2.56649	54910	M-SEMA-F,SEMACL1,SEMAF,SEMAI	semaphorin 4C	Plasma Membrane
UGT8	3.88693e-05	3.88693e-05	0.450065	1	0.00026087	6.59166e-20	0.0211013	0.0268085	0.604391	0.734159	0.000131868	2.82088e-19	-0.379663	-4.70229	7368	CGT,UGT4	UDP glycosyltransferase 8	Cytoplasm	enzyme
THBS2	0.000380878	0.000380878	0.646942	1	0.00145063	6.59166e-20	0.0240057	0.0313687	0.773749	0.847192	2.14821e-18	2.82088e-19	-0.40252	-6.31653	7058	TSP2	thrombospondin 2	Extracellular Space
INF2	0.000195519	0.000195519	0.711818	1	0.000436893	6.59166e-20	0.00048	0.00048	0.708834	0.403747	0.000813472	2.82088e-19	-0.442471	-4.10275	64423	C14orf151,C14orf173,CMTDIE,FSGS5,pp9484	inverted formin, FH2 and WH2 domain containing	Cytoplasm
UBL4A	0.00270716	0.00271852	0.687594	1	0.00568796	0.0019802	0.0125348	0.0143358	0.997104	0.899177	0.00387366	2.82088e-19	-0.380799	-3.58928	8266	DX254E,DXS254E,G6PD,GDX,GET5,MDY2,TMA24,UBL4	ubiquitin like 4A	Cytoplasm	enzyme
KCNF1	4.12709e-19	4.12709e-19	0.751044	1	0.00147679	0.0532753	0.0158648	0.0190676	0.950844	0.935599	0.0151493	0.000450382	-0.342383	-3.09355	3754	IK8,KCNF,KV5.1,kH1	potassium voltage-gated channel modifier subfamily F member 1	Plasma Membrane	ion channel
DDX23	0.00130619	0.00130697	0.942207	1	0.00366606	6.59166e-20	0.0298179	0.0408735	0.959291	0.878107	0.0167496	1.2285e-05	-0.378183	-3.0525	9416	PRPF28,SNRNP100,U5-100K,U5-100KD,prp28	DEAD-box helicase 23	Nucleus	enzyme
SPOCK3	0.00474661	0.00482142	0.567648	1	0.00497124	6.59166e-20	0.00524057	0.00548585	0.945308	0.840008	0.00767152	0.00046736	-0.252444	-3.36079	50859	HSAJ1454,TES-3,TICN3	SPARC (osteonectin), cwcv and kazal like domains proteoglycan 3	Extracellular Space
NPTX2	4.12709e-19	4.12709e-19	0.829707	1	2.0945e-18	6.59166e-20	9.30889e-18	9.30889e-18	0.035	0.0364444	0.000288	2.82088e-19	-0.503068	-4.4175	4885	NARP,NP-II,NP2	neuronal pentraxin 2	Extracellular Space
ST18	0.000381847	0.000381847	0.222189	0.615235	0.000735736	6.59166e-20	0.032648	0.0458857	0.863432	0.750253	0.00229433	2.09644e-05	-0.315583	-3.78076	9705	NZF3,ZC2H2C3,ZC2HC10,ZNF387	ST18, C2H2C-type zinc finger	Nucleus	transcription regulator
FAM53B	0.000417647	0.000417647	0.926579	1	0.000728916	6.59166e-20	0.00300763	0.0030458	0.878186	0.55653	0.0345831	5.47731e-05	-0.323246	-2.74588	9679	KIAA0140,bA12J10.2,smp	family with sequence similarity 53 member B	Nucleus
CACNB1	0.000632458	0.000632458	0.226809	0.62518	0.00155119	6.59166e-20	0.0349082	0.0499385	0.868742	0.810976	0.00182353	2.82088e-19	-0.437493	-3.85735	782	CAB1,CACNLB1,CCHLB1	calcium voltage-gated channel auxiliary subunit beta 1	Plasma Membrane	ion channel
APOLD1	0.000423022	0.000423022	0.807487	1	0.000464912	6.59166e-20	0.00172368	0.00173684	0.773749	0.394653	2.14821e-18	2.82088e-19	0.326898	5.30163	81575	VERGE	apolipoprotein L domain containing 1
PCSK1	4.12709e-19	4.12709e-19	0.484439	1	2.0945e-18	0.0532753	0.00287097	0.00290323	0.141821	0.373125	0.0445274	5.47731e-05	-0.330954	-2.62276	5122	BMIQ12,NEC1,PC1,PC3,SPC3	proprotein convertase subtilisin/kexin type 1	Cytoplasm	peptidase
SYNDIG1	0.000200803	0.000200803	0.39791	0.966932	0.000652038	6.59166e-20	0.0233174	0.0301766	0.847784	0.623181	0.000860697	2.82088e-19	-0.448076	-4.08166	79953	C20orf39,DSPC2,IFITMD5,TMEM90B	synapse differentiation inducing 1	Plasma Membrane
CDC25B	0.000355412	0.000355412	0.200651	0.566151	0.000436893	6.59166e-20	0.00334266	0.0033986	0.706426	0.607364	2.14821e-18	2.82088e-19	-0.519367	-5.33874	994		cell division cycle 25B	Nucleus	phosphatase
PTPRE	0.000743811	0.000743811	0.163372	0.4715	0.000780702	6.59166e-20	0.00330496	0.00334752	0.950844	0.725362	0.000179245	2.82088e-19	-0.398009	-4.60492	5791	HPTPE,PTPE,R-PTP-EPSILON	protein tyrosine phosphatase, receptor type E	Plasma Membrane	phosphatase
SLC2A1	0.0013738	0.00137454	0.740143	1	0.00446214	6.59166e-20	0.00724506	0.00776285	0.950844	0.887197	0.0474934	9.07877e-05	0.272149	2.58478	6513	CSE,DYT17,DYT18,DYT9,EIG12,GLUT,GLUT-1,GLUT1,GLUT1DS,HTLVR,PED,SDCHCN	solute carrier family 2 member 1	Plasma Membrane	transporter
TARS	0.00174395	0.0017465	0.108348	0.321433	0.00372793	6.59166e-20	0.0277808	0.037452	0.950844	0.883883	0.046878	2.38095e-05	-0.288665	-2.5955	6897	ThrRS	threonyl-tRNA synthetase	Nucleus	enzyme
SGSM3	0.00717274	0.00740207	0.401329	0.972001	0.00842583	0.00393701	0.0243761	0.0319325	0.99719	0.910863	0.0023193	2.82088e-19	-0.364293	-3.77714	27352	CIP85,MAP,RABGAP5,RUSC3,RUTBC3,RabGAP-5,rabGAPLP	small G protein signaling modulator 3	Plasma Membrane
KAT5	0.000950789	0.000950789	0.606759	1	0.00176424	6.59166e-20	0.0197608	0.0247542	0.934231	0.81065	0.00174694	2.82088e-19	-0.431072	-3.88435	10524	ESA1,HTATIP,HTATIP1,PLIP,TIP,TIP60,ZC2HC5,cPLA2	lysine acetyltransferase 5	Nucleus	transcription regulator
SDHB	6.34441e-05	6.34441e-05	0.783589	1	0.000712538	6.59166e-20	0.0229197	0.0295652	0.773749	0.831179	0.0458844	3.003e-06	-0.392018	-2.6072	6390	CWS2,IP,PGL4,SDH,SDH1,SDH2,SDHIP	succinate dehydrogenase complex iron sulfur subunit B	Cytoplasm	enzyme
SPAG7	0.000351702	0.000351702	0.567648	1	0.000606667	6.59166e-20	0.00487879	0.00506061	0.818493	0.725062	0.0171776	2.82088e-19	-0.404139	-3.04151	9552	ACRP,FSA-1	sperm associated antigen 7	Nucleus
WIF1	0.000536388	0.000536388	0.222189	0.615235	0.000890756	6.59166e-20	0.00442935	0.00457065	0.862531	0.772104	0.0350863	0.00222026	0.224813	2.73974	11197	WIF-1	WNT inhibitory factor 1	Extracellular Space
C2CD2	0.00111354	0.00111354	0.123557	0.364377	0.00118568	6.59166e-20	0.00588	0.0062	0.897868	0.758276	0.0125688	2.82088e-19	0.319026	3.1663	25966	C21orf25,C21orf258,TMEM24L	C2 calcium dependent domain containing 2	Cytoplasm
ABCG2	4.12709e-19	4.12709e-19	0.786224	1	2.0945e-18	6.59166e-20	6.25e-05	6.25e-05	0.257667	0.313447	2.32558e-05	2.82088e-19	-0.42469	-5.22528	9429	ABC15,ABCP,BCRP,BCRP1,BMDP,CD338,CDw338,EST157481,GOUT1,MRX,MXR,MXR-1,MXR1,UAQTL1	ATP binding cassette subfamily G member 2 (Junior blood group)	Plasma Membrane	transporter
APEH	0.00012963	0.00012963	0.189932	0.538615	0.000418848	6.59166e-20	0.00374675	0.00384416	0.839069	0.607364	2.14821e-18	2.82088e-19	-0.552804	-5.66888	327	AARE,ACPH,APH,D3F15S2,D3S48E,DNF15S2,OPH	acylaminoacyl-peptide hydrolase	Cytoplasm	peptidase
ELK1	0.000274953	0.000274953	0.246564	0.6697	0.000383234	6.59166e-20	0.00249123	0.00250877	0.794747	0.607364	0.0181379	2.82088e-19	0.31688	3.02299	2002		ELK1, ETS transcription factor	Nucleus	transcription regulator
DOCK10	0.000179704	0.000179704	0.0492931	0.142534	0.000166667	6.59166e-20	0.000355556	0.000355556	0.722311	0.195048	0.000824742	2.82088e-19	-0.371624	-4.09849	55619	DRIP2,Nbla10300,ZIZ3	dedicator of cytokinesis 10	Cytoplasm
TMEM63A	0.000448864	0.000448864	0.841963	1	0.000948052	6.59166e-20	0.0150356	0.0178326	0.878186	0.748229	0.0382581	0.000303627	-0.271175	-2.69838	9725	KIAA0792	transmembrane protein 63A	Cytoplasm
PAF1	0.000314092	0.000314092	0.671614	1	0.00187671	6.59166e-20	0.0150356	0.017847	0.877846	0.847192	0.000142857	2.82088e-19	-0.495347	-4.65288	54623	F23149_1,PD2	PAF1 homolog, Paf1/RNA polymerase II complex component	Nucleus
TRIB2	3.78788e-05	3.78788e-05	0.584344	1	0.000195402	6.59166e-20	0.00519617	0.00543062	0.668493	0.607364	2.14821e-18	2.82088e-19	-0.525163	-7.43109	28951	C5FW,GS3955,TRB2	tribbles pseudokinase 2	Plasma Membrane	kinase
RFTN1	4.80769e-06	4.80769e-06	0.222039	0.615235	4.08163e-05	6.59166e-20	0.000105263	0.000105263	0.546744	0.127	0.0261689	0.000147482	-0.349836	-2.87068	23180	MIG2,PIB10,PIG9,RAFTLIN	raftlin, lipid raft linker 1	Plasma Membrane
COG4	0.00144194	0.00144267	0.00683333	0.0160556	0.000954198	6.59166e-20	0.00570136	0.00599095	0.950844	0.607364	0.00299102	3.003e-06	-0.404853	-3.68158	25839	CDG2J,COD1	component of oligomeric golgi complex 4	Cytoplasm	transporter
NEUROD6	4.12709e-19	4.12709e-19	0.268806	0.718735	2.0945e-18	6.59166e-20	9.30889e-18	9.30889e-18	0.0584545	0.0634286	0.0108383	2.82088e-19	-0.39107	-3.22069	63974	Atoh2,MATH2,Math-2,NEX1M,Nex1,bHLHa2	neuronal differentiation 6	Nucleus	transcription regulator
RGL2	0.0010524	0.0010524	0.226809	0.62518	0.00145081	6.59166e-20	0.00856071	0.00923214	0.947757	0.800662	0.0100202	2.82088e-19	-0.3586	-3.25469	5863	HKE1.5,KE1.5,RAB2L	ral guanine nucleotide dissociation stimulator like 2	Cytoplasm
ALDH1L1	4.12709e-19	4.12709e-19	0.759673	1	2.0945e-18	6.59166e-20	0.00025	0.00025	0.0849583	0.168108	0.000784211	2.82088e-19	0.470675	4.11236	10840	10-FTHFDH,10-fTHF,FDH,FTHFD	aldehyde dehydrogenase 1 family member L1	Cytoplasm	enzyme
CPEB1	0.00237192	0.00237889	0.569491	1	0.0049319	6.59166e-20	0.0266	0.0355107	0.987287	0.933765	0.0408309	0.000797599	-0.272719	-2.66374	64506	CPE-BP1,CPEB,CPEB-1,h-CPEB,hCPEB-1	cytoplasmic polyadenylation element binding protein 1	Cytoplasm	translation regulator
PIH1D1	0.000403298	0.000403298	0.278089	0.738415	0.000951157	6.59166e-20	0.0124495	0.0142146	0.897868	0.772104	0.000620482	2.82088e-19	-0.461323	-4.1984	55011	NOP17	PIH1 domain containing 1	Nucleus
SKIV2L	0.00619715	0.00635753	0.86734	1	0.0155268	0.0126382	0.0316939	0.0441333	0.999995	0.970213	0.00770103	2.67686e-05	-0.322613	-3.35719	6499	170A,DDX13,HLP,SKI2,SKI2W,SKIV2,SKIV2L1,THES2	Ski2 like RNA helicase	Nucleus	enzyme
ABCA8	4.12709e-19	4.12709e-19	0.709214	1	2.0945e-18	6.59166e-20	0.000268293	0.000268293	0.125588	0.157571	0.000105263	2.82088e-19	-0.433282	-4.82869	10351		ATP binding cassette subfamily A member 8	Plasma Membrane	transporter
SST	4.12709e-19	4.12709e-19	0.629871	1	2.0945e-18	0.0532753	9.30889e-18	9.30889e-18	8.378e-17	0.026	4e-05	2.82088e-19	-0.708871	-5.09984	6750	SMST	somatostatin	Extracellular Space
DUSP6	4.12709e-19	4.12709e-19	0.253309	0.682693	5.55556e-05	6.59166e-20	0.00433333	0.00446429	0.3142	0.388731	0.00100952	2.82088e-19	-0.374125	-4.03491	1848	HH19,MKP3,PYST1	dual specificity phosphatase 6	Cytoplasm	phosphatase
CADM4	0.00844398	0.00879801	0.938409	1	0.0155268	0.0126382	0.0260813	0.034659	0.988636	0.953228	0.0219632	0.00015777	-0.272842	-2.94298	199731	IGSF4C,NECL4,Necl-4,TSLL2,synCAM4	cell adhesion molecule 4	Plasma Membrane
KLK6	0.000651355	0.000651355	0.838063	1	0.0020651	6.59166e-20	0.00236634	0.00237624	0.816823	0.811006	0.0268976	0.000981178	-0.238041	-2.8571	5653	Bssp,Klk7,PRSS18,PRSS9,SP59,hK6	kallikrein related peptidase 6	Extracellular Space	peptidase
TFCP2	0.0584175	0.0837993	0.277352	0.737167	0.0404621	0.0361326	0.0307438	0.0424552	0.999995	0.999995	2.14821e-18	2.82088e-19	-0.36122	-5.26832	7024	LBP1C,LSF,LSF1D,SEF,TFCP2C	transcription factor CP2	Nucleus	transcription regulator
MT1X	4.12709e-19	4.12709e-19	0.748075	1	2.0945e-18	0.0532753	6.25e-05	6.25e-05	0.0316667	0.0364444	2.14821e-18	2.82088e-19	0.556955	5.6019	4501	MT-1l,MT1	metallothionein 1X
FERMT2	0.00905939	0.00947971	0.22671	0.62518	0.00782978	0.00291886	0.0253939	0.0335681	0.997104	0.90991	0.011487	0.00151508	0.236714	3.20282	10979	KIND2,MIG2,PLEKHC1,UNC112,UNC112B,mig-2	fermitin family member 2	Cytoplasm
MRPL9	0.000580977	0.000580977	0.542222	1	0.00135824	6.59166e-20	0.0302114	0.0416157	0.950644	0.818979	0.00286111	2.82088e-19	-0.447353	-3.69897	65005	L9mt	mitochondrial ribosomal protein L9	Cytoplasm	translation regulator
ACAT2	0.000207921	0.000207921	0.243005	0.660971	0.000352201	6.59166e-20	0.00142623	0.00144262	0.590336	0.525119	2.14821e-18	2.82088e-19	-0.467217	-5.39717	39		acetyl-CoA acetyltransferase 2	Cytoplasm	enzyme
ETV1	0.000721348	0.000721348	0.904127	1	0.00155119	6.59166e-20	0.0230498	0.0297783	0.897868	0.840008	0.0299083	5.62963e-05	-0.278132	-2.81112	2115	ER81	ETS variant 1	Nucleus	transcription regulator
TIPARP	0.00086811	0.00086811	0.870437	1	0.00502057	6.59166e-20	0.0267043	0.035689	0.902561	0.90991	0.0399675	0.000426341	0.253026	2.67528	25976	ARTD14,PARP7,pART14	TCDD inducible poly(ADP-ribose) polymerase	Nucleus	enzyme
STOML2	0.000368421	0.000368421	0.699588	1	0.00139444	6.59166e-20	0.0256456	0.0339287	0.946802	0.811308	0.03045	8.02139e-06	-0.357163	-2.80315	30968	HSPC108,SLP-2	stomatin like 2	Plasma Membrane
DUSP7	0.000738562	0.000738562	0.790814	1	0.00188048	6.59166e-20	0.0316939	0.0441333	0.89432	0.878107	0.00286068	2.82088e-19	-0.390987	-3.70124	1849	MKPX,PYST2	dual specificity phosphatase 7	Cytoplasm	phosphatase
TIMM10B	0.000301205	0.000301205	0.609892	1	0.000431472	6.59166e-20	0.00169014	0.00170423	0.839069	0.430402	2.32558e-05	2.82088e-19	-0.55422	-5.17214	26515	FXC1,TIM10B,Tim9b	translocase of inner mitochondrial membrane 10B	Cytoplasm	transporter
AHCTF1	0.000776629	0.000776629	0.803406	1	0.00118386	6.59166e-20	0.00400629	0.0041195	0.788801	0.752964	0.00461153	1.0582e-05	0.390123	3.53481	25909	ELYS,MST108,MSTP108,TMBS62	AT-hook containing transcription factor 1	Nucleus	transcription regulator
FOS	4.12709e-19	4.12709e-19	0.972524	1	4.08163e-05	6.59166e-20	6.25e-05	6.25e-05	0.0953	0.279477	0.00767152	1.2285e-05	-0.295491	-3.3603	2353	AP-1,C-FOS,p55	Fos proto-oncogene, AP-1 transcription factor subunit	Nucleus	transcription regulator
CORO1A	0.000104369	0.000104369	0.111799	0.331433	0.000235772	6.59166e-20	0.0257902	0.0341823	0.76938	0.457291	2.14821e-18	2.82088e-19	-0.444793	-5.34068	11151	CLABP,CLIPINA,HCORO1,IMD8,TACO,p57	coronin 1A	Cytoplasm
MCRS1	0.00127208	0.00127287	0.828208	1	0.00558012	0.0019802	0.023708	0.030792	0.987287	0.880891	0.00481095	2.82088e-19	-0.388076	-3.51826	10445	ICP22BP,INO80Q,MCRS2,MSP58,P78	microspherule protein 1	Nucleus
BAG3	0.00044	0.00044	0.283167	0.749314	0.00128008	6.59166e-20	0.0126303	0.0144715	0.853735	0.81065	0.0279039	0.000652482	0.249243	2.84178	9531	BAG-3,BIS,CAIR-1,MFM6	BCL2 associated athanogene 3	Cytoplasm
FMNL1	0.00189314	0.00189617	0.640845	1	0.0052762	6.59166e-20	0.019352	0.0241173	0.950844	0.878107	0.0155277	1.373e-05	-0.312356	-3.08355	752	C17orf1,C17orf1B,FHOD4,FMNL,KW-13	formin like 1	Cytoplasm
PTPRJ	0.00301212	0.00302937	0.0781034	0.23246	0.00247302	6.59166e-20	0.0150356	0.0178326	0.991775	0.840008	0.0129117	2.09644e-05	-0.370244	-3.1567	5795	CD148,DEP1,HPTPeta,R-PTP-ETA,SCC1	protein tyrosine phosphatase, receptor type J	Plasma Membrane	phosphatase
NR4A1	4.12709e-19	4.12709e-19	0.436732	1	2.0945e-18	6.59166e-20	9.30889e-18	9.30889e-18	0.125588	0.127	0.0116367	1.2285e-05	-0.305672	-3.19734	3164	GFRP1,HMR,N10,NAK-1,NGFIB,NP10,NUR77,TR3	nuclear receptor subfamily 4 group A member 1	Nucleus	liga-depeent nuclear receptor
VGF	4.12709e-19	4.12709e-19	0.227756	0.62724	2.0945e-18	6.59166e-20	0.00247321	0.00249107	0.0953	0.279477	0.000210526	2.82088e-19	-0.471662	-4.54264	7425	SCG7,SgVII	VGF nerve growth factor inducible	Extracellular Space	growth factor
MSL2	0.0127569	0.0137534	0.384101	0.943924	0.0150344	0.012505	0.0267043	0.035689	0.999995	0.980247	0.0431232	0.00026101	-0.254525	-2.63687	55167	MSL-2,MSL2L1,RNF184	MSL complex subunit 2	Nucleus
TAC1	4.12709e-19	4.12709e-19	0.253987	0.68382	2.0945e-18	6.59166e-20	0.0066125	0.00705417	0.0518235	0.394653	0.00176305	2.82088e-19	-0.417556	-3.87693	6863	Hs.2563,NK2,NKNA,NPK,TAC2	tachykinin precursor 1	Extracellular Space
CPSF1	0.0117097	0.0125251	0.81206	1	0.0363628	0.0332813	0.0316992	0.0441548	0.999995	0.991407	0.0409235	0.00215411	-0.243239	-2.66204	29894	CPSF160,HSU37012,P/cl.18	cleavage and polyadenylation specific factor 1	Nucleus
IER2	0.00225924	0.00226586	0.925662	1	0.00391051	6.59166e-20	0.018523	0.0228922	0.853499	0.840008	0.000179245	3.34507e-05	-0.283677	-4.60157	9592	ETR101	immediate early response 2	Cytoplasm	transcription regulator
ZNF692	0.000876339	0.000876339	0.0364571	0.0998571	0.00103865	6.59166e-20	0.0204466	0.0257913	0.91631	0.758276	0.00247333	2.82088e-19	-0.345615	-3.74976	55657	AREBP,Zfp692	zinc finger protein 692	Nucleus	transcription regulator
IRAK1	0.00062799	0.00062799	0.858203	1	0.00135771	6.59166e-20	0.00766288	0.0082197	0.9011	0.758276	0.0100385	1.2285e-05	-0.335948	-3.25337	3654	IRAK,pelle	interleukin 1 receptor associated kinase 1	Plasma Membrane	kinase
MRPL48	0.000326667	0.000326667	0.00683333	0.0160556	0.0005	6.59166e-20	0.0198814	0.0249325	0.868742	0.739394	0.00231802	2.82088e-19	-0.414727	-3.77826	51642	CGI-118,HSPC290,L48MT,MRP-L48	mitochondrial ribosomal protein L48	Cytoplasm
HR	0.000212891	0.000212891	0.40322	0.975866	0.000995062	6.59166e-20	0.0298209	0.0409076	0.76938	0.811308	0.000163462	2.82088e-19	-0.440487	-4.61237	55806	ALUNC,AU,HSA277165,HYPT4,MUHH,MUHH1	HR, lysine demethylase and nuclear receptor corepressor	Nucleus	transcription regulator
MUS81	0.00172668	0.00172927	0.705198	1	0.00372842	6.59166e-20	0.0314543	0.0437252	0.987287	0.881136	0.00025	2.82088e-19	-0.439063	-4.46125	80198	SLX3	MUS81 structure-specific endonuclease subunit	Nucleus	enzyme
MT1F	0.000102689	0.000102689	0.574961	1	0.0005	6.59166e-20	0.0292824	0.0399298	0.773749	0.730725	0.0354186	0.000217149	0.294471	2.73391	4494	MT1	metallothionein 1F
SLC36A1	0.000132723	0.000132723	0.707954	1	0.000381818	6.59166e-20	0.0025431	0.00256034	0.839069	0.55653	0.0368908	3.34507e-05	-0.356011	-2.71346	206358	Dct1,LYAAT1,PAT1,TRAMD3	solute carrier family 36 member 1	Plasma Membrane	transporter
FA2H	0.000223301	0.000223301	0.189932	0.538615	0.000634069	6.59166e-20	0.00949843	0.0104075	0.817523	0.758276	0.000333333	2.82088e-19	-0.346077	-4.36396	79152	FAAH,FAH1,FAXDC1,SCS7,SPG35	fatty acid 2-hydroxylase	Cytoplasm	enzyme
DOK5	0.00014574	0.00014574	0.566993	1	0.000454955	6.59166e-20	0.0122199	0.013913	0.847784	0.748229	2.14821e-18	2.82088e-19	-0.509613	-5.89156	55816	C20orf180,IRS-6,IRS6	docking protein 5	Plasma Membrane
RABEPK	0.00195335	0.00195694	0.540778	1	0.00815242	0.00291886	0.0278378	0.0375536	0.99719	0.959606	0.00345787	2.82088e-19	-0.392599	-3.63093	10244	RAB9P40,bA65N13.1,p40	Rab9 effector protein with kelch motifs	Cytoplasm
LAGE3	4.12709e-19	4.12709e-19	0.743243	1	0.00095466	0.0532753	0.00565455	0.00594091	0.907036	0.842773	0.0138129	1.2285e-05	-0.35083	-3.12919	8270	CVG5,DXS9879E,DXS9951E,ESO3,GAMOS2,ITBA2,Pcc1	L antigen family member 3	Nucleus
MT1G	3.88693e-05	3.88693e-05	0.766879	1	0.00055642	6.59166e-20	0.0032518	0.00329496	0.706426	0.748204	0.000722222	2.82088e-19	0.365268	4.13766	4495	MT1,MT1K	metallothionein 1G	Nucleus
ZNF444	0.0105604	0.0111951	0.589313	1	0.00832985	0.00393701	0.0328828	0.0462659	0.991406	0.932424	0.0271236	0.00198887	-0.259371	-2.85366	55311	EZF-2,EZF2,ZSCAN17	zinc finger protein 444	Nucleus	transcription regulator
PDK4	3.88693e-05	3.88693e-05	0.24916	0.674571	0.000166667	6.59166e-20	0.00300763	0.0030458	0.422015	0.394653	0.00461153	3.003e-06	0.325035	3.53436	5166		pyruvate dehydrogenase kinase 4	Cytoplasm	kinase
SPRY4	0.000723404	0.000723404	0.739386	1	0.00254823	6.59166e-20	0.0137123	0.0159817	0.897868	0.840008	6.89655e-05	2.82088e-19	-0.343453	-4.99002	81848	HH17	sprouty RTK signaling antagonist 4	Plasma Membrane
ST6GAL1	0.000585	0.000585	0.392545	0.957651	0.000929348	6.59166e-20	0.0180163	0.0221359	0.871873	0.750253	0.00056875	2.82088e-19	-0.40691	-4.21706	6480	SIAT1,ST6GalI,ST6N	ST6 beta-galactoside alpha-2,6-sialyltransferase 1	Cytoplasm	enzyme
CSF1R	5.37975e-05	5.37975e-05	0.766719	1	0.000222222	6.59166e-20	0.00187179	0.00188462	0.379797	0.1874	0.000210526	2.82088e-19	-0.370741	-4.53851	1436	C-FMS,CD115,CSF-1R,CSFR,FIM2,FMS,HDLS,M-CSF-R	colony stimulating factor 1 receptor	Plasma Membrane	kinase
ARC	0.000275093	0.000275093	0.794011	1	0.000570909	6.59166e-20	0.00268908	0.00270588	0.788801	0.730725	0.0227621	0.000379137	-0.235297	-2.93086	23237	Arg3.1	activity regulated cytoskeleton associated protein	Cytoplasm
RMND5B	0.000577922	0.000577922	0.245983	0.66818	0.00127463	6.59166e-20	0.03251	0.0455918	0.950395	0.757718	6.89655e-05	2.82088e-19	-0.564909	-4.98322	64777	GID2,GID2B	required for meiotic nuclear division 5 homolog B
NPY1R	0.0013738	0.00137454	0.270901	0.723287	0.00192877	6.59166e-20	0.0278378	0.0375512	0.863432	0.840008	0.0422	0.00059058	0.213048	2.64899	4886	NPY1-R,NPYR	neuropeptide Y receptor Y1	Plasma Membrane	G-protein coupled receptor
ITPA	0.00898919	0.00940324	0.408625	0.985062	0.0111506	0.00867888	0.00624153	0.00663983	0.999995	0.959606	0.0471622	0.00773982	-0.241599	-2.58952	3704	C20orf37,HLC14-06-P,ITPase,My049,NTPase,dJ794I6.3	inosine triphosphatase	Cytoplasm	enzyme
LAPTM5	6.53409e-05	6.53409e-05	0.109628	0.324795	0.000142857	6.59166e-20	0.00048	0.00048	0.422015	0.39575	0.00170902	5.61798e-06	-0.301945	-3.88963	7805	CLAST6	lysosomal protein transmembrane 5	Plasma Membrane
PRKAB2	8.29016e-05	8.29016e-05	0.847992	1	0.000521739	6.59166e-20	0.011547	0.0129448	0.73428	0.748229	0.001768	2.82088e-19	0.461877	3.8745	5565		protein kinase AMP-activated non-catalytic subunit beta 2	Cytoplasm	kinase
VLDLR	0.00165829	0.00166028	0.348156	0.880201	0.00297075	6.59166e-20	0.0158282	0.0189652	0.967224	0.840008	0.00272756	2.82088e-19	-0.325196	-3.71759	7436	CAMRQ1,CARMQ1,CHRMQ1,VLDL-R,VLDLRCH	very low density lipoprotein receptor	Plasma Membrane	transporter
MCOLN1	0.0013738	0.00137454	0.225325	0.621775	0.00159291	6.59166e-20	0.0132974	0.0154005	0.950844	0.775733	8.06452e-05	2.82088e-19	-0.421628	-4.9662	57192	MG-2,ML1,ML4,MLIV,MST080,MSTP080,TRP-ML1,TRPM-L1,TRPML1	mucolipin 1	Cytoplasm	ion channel
DEPTOR	0.000694954	0.000694954	0.714834	1	0.00177344	6.59166e-20	0.0243154	0.0317832	0.89432	0.810976	0.000105263	2.82088e-19	-0.39452	-4.81667	64798	DEP.6,DEPDC6	DEP domain containing MTOR interacting protein	Cytoplasm
BID	0.00177181	0.00177497	0.297819	0.782233	0.00162687	6.59166e-20	0.00667635	0.00712863	0.951948	0.811308	0.00933837	1.373e-05	-0.308528	-3.2807	637	FP497	BH3 interacting domain death agonist	Cytoplasm
APOC1	3.88693e-05	3.88693e-05	0.824645	1	0.000352201	6.59166e-20	0.0298179	0.0408735	0.403783	0.660561	0.00819596	3.003e-06	-0.323333	-3.33496	341	Apo-CI,ApoC-I,apo-CIB,apoC-IB	apolipoprotein C1	Extracellular Space	transporter
FOLH1	0.000399083	0.000399083	0.669498	1	0.00157483	6.59166e-20	0.0166979	0.0202066	0.773749	0.840008	0.0336366	0.000666076	-0.25452	-2.75883	2346	FGCP,FOLH,GCP2,GCPII,NAALAD1,NAALAdase,PSM,PSMA,mGCP	folate hydrolase 1	Plasma Membrane	peptidase
CHSY1	0.0018782	0.00188124	0.592604	1	0.00281954	6.59166e-20	0.0120522	0.0136893	0.950844	0.859087	0.00748852	3.34507e-05	0.296213	3.36747	22856	CHSY,CSS1,ChSy-1,TPBS	chondroitin sulfate synthase 1	Cytoplasm	enzyme
NABP2	0.000876579	0.000876579	0.763069	1	0.00177344	6.59166e-20	0.0083913	0.00904348	0.952853	0.811308	0.0447882	7.67123e-05	-0.325503	-2.61822	79035	OBFC2B,SOSS-B1,SSB1,hSSB1	nucleic acid binding protein 2	Nucleus
FLRT1	0.000560425	0.000560425	0.936247	1	0.00364154	6.59166e-20	0.0132565	0.0153278	0.89432	0.861322	0.0306693	2.26337e-05	-0.324835	-2.79909	23769	SPG68	fibronectin leucine rich transmembrane protein 1	Plasma Membrane
SALL1	8.29016e-05	8.29016e-05	0.457011	1	0.000253846	6.59166e-20	0.0132565	0.0153278	0.773749	0.5073	0.0145489	2.82088e-19	-0.359659	-3.10921	6299	HEL-S-89,HSAL1,Sal-1,TBS,ZNF794	spalt like transcription factor 1	Nucleus	transcription regulator
PDIA4	0.000739978	0.000739978	0.270254	0.722083	0.00117045	6.59166e-20	0.00820221	0.00883088	0.870416	0.772104	0.0382581	5.73529e-05	-0.296574	-2.69857	9601	ERP70,ERP72,ERp-72	protein disulfide isomerase family A member 4	Cytoplasm	enzyme
MICAL1	0.00218849	0.002193	0.131256	0.386135	0.00284	6.59166e-20	0.014568	0.0171096	0.950844	0.840008	0.000113924	2.82088e-19	-0.377541	-4.78678	64780	MICAL,MICAL-1,NICAL	microtubule associated monooxygenase, calponin and LIM domain containing 1	Cytoplasm	enzyme
RNF19B	0.000624549	0.000624549	0.829707	1	0.00121758	6.59166e-20	0.00181818	0.00183117	0.871873	0.80406	8.69565e-05	2.82088e-19	-0.468076	-4.90194	127544	IBRDC3,NKLAM	ring finger protein 19B	Cytoplasm	enzyme
IQCA1	0.000649227	0.000649227	0.692564	1	0.0016634	6.59166e-20	0.0158648	0.0190676	0.950844	0.847192	0.044666	1.373e-05	0.270468	2.62065	79781	4930465P12Rik,DRC11,IQCA	IQ motif containing with AAA domain 1
METTL3	0.0172037	0.0192128	0.614059	1	0.0158086	0.0129179	0.0314543	0.0437252	0.999995	0.969271	0.000105263	2.82088e-19	-0.371707	-4.84446	56339	IME4,M6A,MT-A70,Spo8,hMETTL3	methyltransferase like 3	Nucleus	enzyme
HMGB2	6.34441e-05	6.34441e-05	0.905274	1	0.000226087	6.59166e-20	0.0049	0.00508	0.590756	0.394653	0.00429639	2.82088e-19	0.338742	3.55336	3148	HMG2	high mobility group box 2	Nucleus	transcription regulator
HLA-DPA1	4.12709e-19	4.12709e-19	0.096041	0.286746	2.0945e-18	6.59166e-20	0.000178571	0.000178571	0.0481333	0.105824	0.0136672	2.82088e-19	-0.329316	-3.13367	3113	DP(W3),DP(W4),HLA-DP1A,HLADP,HLASB,PLT1	major histocompatibility complex, class II, DP alpha 1	Plasma Membrane	transmembrane receptor
PENK	0.000609394	0.000609394	0.600802	1	0.00261364	6.59166e-20	0.0285696	0.0387419	0.590336	0.899177	0.0360325	0.00107502	-0.235176	-2.72641	5179	PE,PENK-A	proenkephalin	Extracellular Space
PLIN3	0.00168791	0.00168988	0.885858	1	0.00393772	6.59166e-20	0.0341858	0.0486214	0.904041	0.847192	0.0446907	0.000320949	0.230139	2.61976	10226	M6PRBP1,PP17,TIP47	perilipin 3	Cytoplasm
USE1	0.000967033	0.000967033	0.636386	1	0.0019049	6.59166e-20	0.00525352	0.00549765	0.950844	0.81065	0.0123356	5.61798e-06	-0.353001	-3.17434	55850	D12,MDS032,P31,SLT1	unconventional SNARE in the ER 1	Cytoplasm
MID1	0.000580977	0.000580977	0.352244	0.886622	0.000944297	6.59166e-20	0.0053785	0.00564486	0.773749	0.758276	0.00292749	1.373e-05	0.349547	3.68808	4281	BBBG1,FXY,GBBB1,MIDIN,OGS1,OS,OSX,RNF59,TRIM18,XPRF,ZNFXY	midline 1	Nucleus
MRPL46	0.000738562	0.000738562	0.646688	1	0.00165082	6.59166e-20	0.00946645	0.0103674	0.847784	0.840008	0.00242808	2.82088e-19	-0.37006	-3.7617	26589	C15orf4,LIECG2,P2ECSL	mitochondrial ribosomal protein L46	Cytoplasm
RND3	4.12709e-19	4.12709e-19	0.952026	1	5.55556e-05	6.59166e-20	0.00156061	0.00157576	0.257667	0.373125	0.0023554	2.82088e-19	-0.362986	-3.77268	390	ARHE,Rho8,RhoE,memB	Rho family GTPase 3	Cytoplasm	enzyme
DNAJB5	0.000300527	0.000300527	0.096041	0.286746	0.000442308	6.59166e-20	0.00573543	0.00604484	0.818493	0.55653	0.00244407	2.82088e-19	-0.367024	-3.75732	25822	Hsc40	DnaJ heat shock protein family (Hsp40) member B5	Cytoplasm
FKBP5	4.12709e-19	4.12709e-19	0.338758	0.863689	2.0945e-18	0.0532753	0.000257143	0.000257143	0.0584545	0.168108	2.14821e-18	2.82088e-19	0.523868	5.98546	2289	AIG6,FKBP51,FKBP54,P54,PPIase,Ptg-10	FK506 binding protein 5	Nucleus	enzyme
AIMP2	0.00346393	0.00349158	0.622629	1	0.00550034	0.00151976	0.00964506	0.0105926	0.987287	0.887197	0.025572	0.000222591	-0.293225	-2.87841	7965	JTV-1,JTV1,P38	aminoacyl tRNA synthetase complex interacting multifunctional protein 2	Plasma Membrane
KCNV1	3.48837e-05	3.48837e-05	0.226013	0.623521	0.000235772	6.59166e-20	0.0122199	0.013913	0.68834	0.604892	0.00741509	2.82088e-19	-0.36918	-3.37142	27012	HNKA,KCNB3,KV2.3,KV8.1	potassium voltage-gated channel modifier subfamily V member 1	Plasma Membrane	ion channel
GNG12	0.00212163	0.00212622	0.0743699	0.21989	0.00189985	6.59166e-20	0.0155494	0.0185658	0.950844	0.840008	0.0152377	0.000604336	0.274484	3.09001	55970		G protein subunit gamma 12	Plasma Membrane	enzyme
IL17RB	0.000217899	0.000217899	0.298119	0.782675	0.000226087	6.59166e-20	0.000257143	0.000257143	0.773749	0.373125	0.00167917	8.02139e-06	0.34755	3.89843	55540	CRL4,EVI27,IL17BR,IL17RH1	interleukin 17 receptor B	Plasma Membrane	transmembrane receptor
EMX2	0.000123832	0.000123832	0.839328	1	0.000381818	6.59166e-20	0.00476684	0.00494819	0.722311	0.65695	0.0363582	0.000834039	0.269672	2.71973	2018		empty spiracles homeobox 2	Nucleus	transcription regulator
CCND1	0.000368	0.000368	0.108348	0.321433	0.000480851	6.59166e-20	0.00434091	0.00447159	0.871873	0.617324	0.000142857	2.82088e-19	-0.403412	-4.66084	595	BCL1,D11S287E,PRAD1,U21B31	cyclin D1	Nucleus	transcription regulator
WWC2	0.00423104	0.00428522	0.557672	1	0.00554478	0.0019802	0.00855197	0.00922222	0.987287	0.887197	0.0389678	0.00118353	0.266903	2.68972	80014	BOMB	WW and C2 domain containing 2	Cytoplasm
GFPT2	0.000698864	0.000698864	0.389886	0.953638	0.00254823	6.59166e-20	0.0256749	0.0340041	0.880414	0.933765	0.029295	8.02139e-06	0.324718	2.82154	9945	GFAT,GFAT 2,GFAT2	glutamine-fructose-6-phosphate transaminase 2	Cytoplasm	enzyme
HDAC9	0.000368421	0.000368421	0.540778	1	0.00135824	6.59166e-20	0.0349082	0.0499384	0.946802	0.840008	0.00873346	3.003e-06	-0.365429	-3.30771	9734	HD7,HD7b,HD9,HDAC,HDAC7,HDAC7B,HDAC9B,HDAC9FL,HDRP,MITR	histone deacetylase 9	Nucleus	transcription regulator
ARL4D	3.88693e-05	3.88693e-05	0.410687	0.987231	0.000248	6.59166e-20	0.00954037	0.0104627	0.546744	0.664505	0.000294574	2.82088e-19	-0.437126	-4.39101	379	ARF4L,ARL6	ADP ribosylation factor like GTPase 4D	Nucleus	enzyme
GRIP2	0.00019596	0.00019596	0.401329	0.972001	0.000570909	6.59166e-20	0.00820221	0.00883088	0.617366	0.758276	0.0213662	5.61798e-06	-0.345227	-2.95498	80852		glutamate receptor interacting protein 2	Plasma Membrane
PVALB	4.12709e-19	4.12709e-19	0.120511	0.355772	2.0945e-18	6.59166e-20	9.30889e-18	9.30889e-18	0.0518235	0.0503333	0.00676201	1.373e-05	-0.381825	-3.40403	5816	D22S749	parvalbumin	Cytoplasm
CX3CR1	4.12709e-19	4.12709e-19	4.189e-17	4.189e-17	2.0945e-18	0.0532753	6.25e-05	6.25e-05	0.0316667	0.005	2.14821e-18	2.82088e-19	-0.501684	-6.29982	1524	CCRL1,CMKBRL1,CMKDR1,GPR13,GPRV28,V28	C-X3-C motif chemokine receptor 1	Plasma Membrane	G-protein coupled receptor
LBH	4.12709e-19	4.12709e-19	0.197896	0.559383	7.01754e-05	6.59166e-20	0.00269167	0.00270833	0.255437	0.394653	2.14821e-18	2.82088e-19	-0.510416	-6.05201	81606		limb bud and heart development	Nucleus	transcription regulator
OSBPL3	0.000323181	0.000323181	0.971077	1	0.0019049	6.59166e-20	0.0284774	0.0386198	0.788801	0.824166	0.00278662	2.82088e-19	-0.3993	-3.71046	26031	ORP-3,ORP3,OSBP3	oxysterol binding protein like 3	Cytoplasm	transporter
MT1M	4.12709e-19	4.12709e-19	0.142685	0.417804	2.0945e-18	0.0532753	0.00766288	0.0082197	0.0584545	0.110889	0.000401361	2.82088e-19	0.465261	4.29732	4499	MT-1M,MT-IM,MT1,MT1K	metallothionein 1M
GPNMB	4.12709e-19	4.12709e-19	0.159254	0.460479	0.000418848	0.0532753	0.00397452	0.0040828	0.871873	0.810976	0.0028522	5.84795e-05	0.258368	3.70434	10457	HGFIN,NMB	glycoprotein nmb	Plasma Membrane	enzyme
CITED2	8.74036e-05	8.74036e-05	0.837357	1	0.000235772	6.59166e-20	0.00342069	0.00348966	0.610953	0.400794	2.32558e-05	2.82088e-19	-0.447809	-5.23239	10370	ASD8,MRG-1,MRG1,P35SRJ,VSD2	Cbp/p300 interacting transactivator with Glu/Asp rich carboxy-terminal domain 2	Nucleus	transcription regulator
GREM1	4.12709e-19	4.12709e-19	0.225325	0.621775	0.000226087	0.0532753	0.00853069	0.00919856	0.471027	0.787841	0.01553	5.73529e-05	-0.296396	-3.08324	26585	C15DUPq,CKTSF1B1,CRAC1,CRCS4,DAND2,DRM,DUP15q,GREMLIN,HMPS,HMPS1,IHG-2,MPSH,PIG2	gremlin 1, DAN family BMP antagonist	Extracellular Space
RBMX2	0.00749797	0.00775218	0.959701	1	0.0294806	0.0253749	0.0316939	0.0441333	0.99719	0.991407	0.00873346	1.373e-05	0.329098	3.30777	51634	CGI-79,Snu17	RNA binding motif protein, X-linked 2
IGFBP6	4.72973e-05	4.72973e-05	0.450552	1	0.000221053	6.59166e-20	0.00220833	0.00221875	0.720724	0.5073	0.0419914	0.00043272	-0.329307	-2.65186	3489	IBP6	insulin like growth factor binding protein 6	Extracellular Space
ANK1	0.000248566	0.000248566	0.769586	1	0.000762463	6.59166e-20	0.0243154	0.0318178	0.590336	0.772104	0.000660819	2.82088e-19	-0.448358	-4.17623	286	ANK,SPH1,SPH2	ankyrin 1	Plasma Membrane
LSM7	4.12709e-19	4.12709e-19	0.734233	1	0.000464602	0.0532753	0.00558065	0.00585253	0.902561	0.800662	0.0150733	0.00013125	-0.290789	-3.09565	51690	YNL147W	LSM7 homolog, U6 small nuclear RNA and mRNA degradation associated	Nucleus
PTER	0.000125581	0.000125581	0.552262	1	0.000634069	6.59166e-20	0.0298179	0.0408735	0.773749	0.810976	0.0368908	2.38095e-05	0.26969	2.71349	9317	HPHRP,RPR-1	phosphotriesterase related	Cytoplasm	enzyme
PPAT	0.00314377	0.00316561	0.821625	1	0.00724581	0.00291886	0.0298179	0.0408735	0.950844	0.932424	0.000207207	2.82088e-19	0.373527	4.54442	5471	ATASE,GPAT,PRAT	phosphoribosyl pyrophosphate amidotransferase	Cytoplasm	enzyme
CD53	4.12709e-19	4.12709e-19	0.00683333	0.0160556	2.0945e-18	6.59166e-20	9.30889e-18	9.30889e-18	0.0369	0.0364444	0.00336103	2.82088e-19	-0.410106	-3.64312	963	MOX44,TSPAN25	CD53 molecule	Plasma Membrane
SMC5	0.0252336	0.0299728	0.559717	1	0.0198007	0.0166725	0.0304651	0.0420154	0.999995	0.969271	0.00581093	9.07877e-05	0.264662	3.45455	23137	SMC5L1	structural maintenance of chromosomes 5	Nucleus
MED28	0.0270771	0.0325881	0.197542	0.558441	0.0225469	0.0206518	0.013508	0.0157172	0.999995	0.985624	0.0213662	0.000152381	-0.262249	-2.95458	80306	1500003D12Rik,EG1,magicin	mediator complex subunit 28	Nucleus
OVGP1	7.10383e-05	7.10383e-05	0.511346	1	0.000589041	6.59166e-20	0.0106512	0.0118576	0.847784	0.821895	0.000693182	2.82088e-19	0.4475	4.15851	5016	CHIT5,EGP,MUC9,OGP	oviductal glycoprotein 1	Extracellular Space	enzyme
HILPDA	0.00189509	0.00189812	0.450065	1	0.00430032	6.59166e-20	0.0124275	0.014173	0.983766	0.929572	0.000784211	7.26257e-05	0.265113	4.11607	29923	C7orf68,HIG-2,HIG2	hypoxia inducible lipid droplet associated	Cytoplasm
ARHGDIB	0.00019596	0.00019596	0.976532	1	0.000722561	6.59166e-20	0.00120339	0.00122034	0.773749	0.674595	0.00224101	2.82088e-19	-0.369897	-3.7898	397	D4,GDIA2,GDID4,LYGDI,Ly-GDI,RAP1GN1,RhoGDI2	Rho GDP dissociation inhibitor beta	Cytoplasm	enzyme
CD34	0.00147527	0.00147599	0.00683333	0.0160556	0.00164298	6.59166e-20	0.0154669	0.0184504	0.928113	0.818979	0.03176	0.00141004	-0.223543	-2.78309	947		CD34 molecule	Plasma Membrane
MAD2L1BP	0.00347888	0.00350776	0.849833	1	0.00488419	6.59166e-20	0.0158648	0.0190676	0.987287	0.878107	0.04223	0.000868399	-0.276267	-2.64804	9587	CMT2	MAD2L1 binding protein	Nucleus
CLDN15	0.000681344	0.000681344	0.233287	0.639808	0.0013724	6.59166e-20	0.0231551	0.0299428	0.946802	0.840008	0.038458	5.50459e-05	-0.273204	-2.69561	24146		claudin 15	Plasma Membrane
YBX3	0.000498626	0.000498626	0.938096	1	0.0020732	6.59166e-20	0.011654	0.0130899	0.956553	0.811308	0.0051335	4.69256e-05	0.297676	3.49797	8531	CSDA,CSDA1,DBPA,ZONAB	Y-box binding protein 3	Nucleus	transcription regulator
EXOSC5	0.0139982	0.0152397	0.130534	0.384169	0.0147715	0.012505	0.0270208	0.036201	0.999995	0.977005	0.0422488	0.0039605	-0.23883	-2.64629	56915	RRP41B,RRP46,Rrp46p,hRrp46p,p12B	exosome component 5	Nucleus	enzyme
MAP2K3	0.00809592	0.00840675	0.159254	0.460479	0.00823647	0.00346021	0.0293448	0.0400381	0.999995	0.939577	0.0023193	4.80769e-05	0.282247	3.77713	5606	MAPKK3,MEK3,MKK3,PRKMK3,SAPKK-2,SAPKK2	mitogen-activated protein kinase kinase 3	Cytoplasm	kinase
IGFBP3	0.000102689	0.000102689	0.180144	0.51416	0.000352201	6.59166e-20	0.00469271	0.00486458	0.590336	0.616072	0.00990149	5.61798e-06	0.320448	3.26093	3486	BP-53,IBP3	insulin like growth factor binding protein 3	Extracellular Space
HLA-DRA	4.12709e-19	4.12709e-19	0.632706	1	2.0945e-18	6.59166e-20	9.30889e-18	9.30889e-18	0.0401538	0.0681333	0.000345588	2.82088e-19	-0.397847	-4.35745	3122	HLA-DRA1	major histocompatibility complex, class II, DR alpha	Plasma Membrane	transmembrane receptor
SEMA3G	0.000183544	0.000183544	0.0718451	0.211577	0.000276596	6.59166e-20	0.00480513	0.00498974	0.688448	0.55653	0.000401361	2.82088e-19	-0.357605	-4.30265	56920	sem2	semaphorin 3G	Cytoplasm
SPON2	0.000447293	0.000447293	0.159254	0.460479	0.00128306	6.59166e-20	0.0175065	0.0213944	0.647272	0.810976	0.00196654	1.373e-05	-0.35803	-3.82314	10417	DIL-1,DIL1,M-SPONDIN,MINDIN	spondin 2	Extracellular Space
CTNNAL1	0.00993103	0.0104688	0.171513	0.492519	0.00726617	0.00291886	0.0127059	0.0145809	0.991406	0.910863	0.000784211	8.66035e-05	0.278409	4.11581	8727	ACRP,CLLP,alpha-CATU	catenin alpha like 1	Plasma Membrane
PRDM10	0.000301205	0.000301205	0.288044	0.759917	0.00062215	6.59166e-20	0.018079	0.0222424	0.871873	0.724277	2.14821e-18	2.82088e-19	-0.514038	-5.70893	56980	PFM7	PR/SET domain 10	Nucleus	transcription regulator
GLIPR1	3.88693e-05	3.88693e-05	0.858142	1	0.000142857	6.59166e-20	0.000166667	0.000166667	0.471027	0.318104	0.00203321	2.82088e-19	-0.370154	-3.81475	11010	CRISP7,GLIPR,RTVP1	GLI pathogenesis related 1	Extracellular Space
ITGB4	0.00165741	0.00165917	0.149224	0.435774	0.00227682	6.59166e-20	0.0113258	0.0126629	0.950844	0.814623	0.0134475	9.71129e-05	0.26471	3.14036	3691	CD104,GP150	integrin subunit beta 4	Plasma Membrane	transmembrane receptor
RHOBTB1	0.00167852	0.0016805	0.834664	1	0.00328615	6.59166e-20	0.0178429	0.0218762	0.988636	0.878107	0.000142857	2.82088e-19	-0.356928	-4.66712	9886		Rho related BTB domain containing 1		enzyme
INPP5D	0.00062799	0.00062799	0.999811	1	0.00361044	6.59166e-20	0.0141824	0.0165608	0.847784	0.840008	0.000902439	2.82088e-19	-0.374156	-4.06317	3635	SHIP,SHIP-1,SHIP1,SIP-145,hp51CN,p150Ship	inositol polyphosphate-5-phosphatase D	Cytoplasm	phosphatase
HTATIP2	0.00111083	0.00111083	0.454447	1	0.00191966	6.59166e-20	0.00880488	0.00954355	0.958949	0.878107	0.0469432	0.00185352	-0.283006	-2.5913	10553	CC3,SDR44U1,TIP30	HIV-1 Tat interactive protein 2	Nucleus	transcription regulator
AIF1	4.12709e-19	4.12709e-19	4.189e-17	4.189e-17	2.0945e-18	6.59166e-20	6.25e-05	6.25e-05	0.133143	0.0364444	0.00176305	2.82088e-19	-0.359986	-3.87726	199	AIF-1,IBA1,IRT-1,IRT1	allograft inflammatory factor 1	Nucleus
NR4A2	4.12709e-19	4.12709e-19	0.883803	1	7.01754e-05	6.59166e-20	0.00490547	0.00508955	0.255437	0.34788	0.00407874	2.82088e-19	-0.326556	-3.5707	4929	HZF-3,NOT,NURR1,RNR1,TINUR	nuclear receptor subfamily 4 group A member 2	Nucleus	liga-depeent nuclear receptor
STAB1	0.000157895	0.000157895	0.226809	0.62518	0.00026087	6.59166e-20	0.002	0.00201205	0.590336	0.394653	0.0140658	1.373e-05	-0.350666	-3.1231	23166	CLEVER-1,FEEL-1,FELE-1,FEX1,SCARH2,STAB-1	stabilin 1	Plasma Membrane	transporter
ARG2	0.00226809	0.00227467	0.960202	1	0.00689827	0.002574	0.0298209	0.0408797	0.950844	0.947188	0.00290549	1.0582e-05	-0.323635	-3.6929	384		arginase 2	Cytoplasm	enzyme
ROBO3	0.000947858	0.000947858	0.231922	0.636853	0.00173558	6.59166e-20	0.0148112	0.0174828	0.853499	0.810976	0.0115104	5.61798e-06	0.300262	3.20134	64221	HGPPS,HGPPS1,HGPS,RBIG1,RIG1	roundabout guidance receptor 3	Plasma Membrane	transmembrane receptor
MCM6	0.000161572	0.000161572	0.748075	1	0.00189898	6.59166e-20	0.0322397	0.0451497	0.455614	0.878107	2.14821e-18	2.82088e-19	0.515835	5.29375	4175	MCG40308,Mis5,P105MCM	minichromosome maintenance complex component 6	Nucleus	enzyme
KPTN	0.00814997	0.00846838	0.346562	0.878282	0.00677918	0.0019802	0.011654	0.0130899	0.99127	0.887197	0.000138298	2.82088e-19	-0.366819	-4.67119	11133	2E4,MRT41	kaptin, actin binding protein	Plasma Membrane
HIF3A	0.000112981	0.000112981	0.663399	1	0.000589041	6.59166e-20	0.001	0.00101724	0.847784	0.807427	0.00208759	2.82088e-19	0.372479	3.80756	64344	HIF-3A,HIF3-alpha-1,IPAS,MOP7,PASD7,bHLHe17	hypoxia inducible factor 3 alpha subunit	Nucleus	transcription regulator
ARPC1B	0.000712018	0.000712018	0.159254	0.460479	0.00154031	6.59166e-20	0.0197608	0.0247542	0.840623	0.840008	0.0165193	3.34507e-05	-0.294933	-3.05759	10095	ARC41,PLTEID,p40-ARC,p41-ARC	actin related protein 2/3 complex subunit 1B	Cytoplasm
ZNF516	0.00413196	0.00418178	0.894582	1	0.00426494	6.59166e-20	0.00880488	0.00954355	0.956305	0.878107	0.00207353	3.94511e-05	0.286917	3.80958	9658	HsT287	zinc finger protein 516	Nucleus
KDM5D	0.000393798	0.000393798	0.297514	0.781581	0.000954198	6.59166e-20	0.0148672	0.0175482	0.617366	0.81065	0.000832487	0.000188073	-0.252051	-4.09244	8284	HY,HYA,JARID1D,SMCY	lysine demethylase 5D	Nucleus	enzyme
ZNF430	0.00178338	0.00178652	0.0164091	0.0450909	0.00125268	6.59166e-20	0.00321739	0.00326087	0.880167	0.739394	0.00874757	4.69256e-05	0.29948	3.30651	80264		zinc finger protein 430	Nucleus
NINJ2	0.000922495	0.000922495	0.355855	0.894033	0.00211733	6.59166e-20	0.0158648	0.0190488	0.871873	0.880891	0.0461426	0.00151691	-0.218779	-2.6046	4815		ninjurin 2	Plasma Membrane
GMNN	3.33333e-05	3.33333e-05	0.538366	1	9.67742e-05	6.59166e-20	0.0015	0.00151613	0.404806	0.378309	0.0134771	2.82088e-19	0.326342	3.13945	51053	Gem,MGORS6	geminin, DNA replication inhibitor	Nucleus	transcription regulator
GRAMD1C	0.00059204	0.00059204	0.108348	0.321433	0.000634069	6.59166e-20	0.00480513	0.00498974	0.839069	0.772104	0.000288	8.02139e-06	0.326974	4.418	54762		GRAM domain containing 1C
HLA-DMB	0.000102689	0.000102689	0.631001	1	0.000585965	6.59166e-20	0.0021573	0.00216854	0.422015	0.756052	0.00656954	3.003e-06	-0.321128	-3.41465	3109	D6S221E,RING7	major histocompatibility complex, class II, DM beta	Plasma Membrane	transmembrane receptor
CRISPLD2	0.000110843	0.000110843	0.419921	1	0.000352201	6.59166e-20	0.00882474	0.00958219	0.667252	0.464009	0.00166527	2.82088e-19	0.350087	3.89916	83716	CRISP11,LCRISP2,LGL1	cysteine rich secretory protein LCCL domain containing 2	Cytoplasm
SLC6A9	0.000813265	0.000813265	0.645272	1	0.00192582	6.59166e-20	0.00898976	0.00977816	0.950844	0.810976	0.0395972	0.000174473	-0.259679	-2.68042	6536	GCENSG,GLYT1	solute carrier family 6 member 9	Plasma Membrane	transporter
MPP3	0.00086811	0.00086811	0.663263	1	0.00254823	6.59166e-20	0.0174382	0.021264	0.876576	0.933765	0.0196635	5.61798e-06	0.302187	2.98716	4356	DLG3	membrane palmitoylated protein 3	Plasma Membrane	kinase
RCL1	0.00321235	0.00323625	0.0353636	0.0967576	0.00247815	6.59166e-20	0.00637553	0.00679747	0.987287	0.858564	0.0189887	1.373e-05	0.302262	3.00614	10171	RNAC,RPCL1	RNA terminal phosphate cyclase like 1	Nucleus	enzyme
ARID5A	0.000110843	0.000110843	0.324901	0.835889	0.000352201	6.59166e-20	0.0143437	0.0168115	0.773749	0.725362	0.000138298	2.82088e-19	0.397011	4.67623	10865	MRF-1,MRF1,RP11-363D14	AT-rich interaction domain 5A	Nucleus	transcription regulator
CXCL12	4.12709e-19	4.12709e-19	0.348156	0.880201	5.55556e-05	0.0532753	0.00519617	0.00542029	0.423418	0.593671	5.35714e-05	2.82088e-19	-0.462726	-5.06211	6387	IRH,PBSF,SCYB12,SDF1,TLSF,TPAR1	C-X-C motif chemokine ligand 12	Extracellular Space	cytokine
PCBP3	0.000698864	0.000698864	0.941791	1	0.00175159	6.59166e-20	0.0264307	0.0352245	0.871873	0.810976	0.0265243	1.93966e-05	0.290044	2.8638	54039	ALPHA-CP3,PCBP3-OT1,PCBP3OT	poly(rC) binding protein 3	Nucleus	transcription regulator
FOLR2	0.000380878	0.000380878	0.54309	1	0.000929539	6.59166e-20	0.00466316	0.00483684	0.749222	0.725062	0.0269639	0.000250271	-0.272825	-2.8558	2350	BETA-HFR,FBP,FBP/PL-1,FR-BETA,FR-P3	folate receptor beta	Plasma Membrane	transporter
HIST1H1C	4.12709e-19	4.12709e-19	0.223602	0.618344	5.55556e-05	6.59166e-20	0.000490566	0.000490566	0.109281	0.40151	0.00662281	2.82088e-19	0.403793	3.41156	3006	H1.2,H1C,H1F2,H1s-1	histone cluster 1 H1 family member c	Nucleus
ANGPTL4	6.53409e-05	6.53409e-05	0.164698	0.474052	0.000264286	6.59166e-20	0.00487879	0.00506061	0.818493	0.607364	0.00188258	3.003e-06	0.324243	3.83861	51129	ARP4,FIAF,HARP,HFARP,NL2,PGAR,TGQTL,UNQ171,pp1158	angiopoietin like 4	Extracellular Space
EDN1	4.12709e-19	4.12709e-19	0.0015	0.003	2.0945e-18	6.59166e-20	0.000105263	0.000105263	0.141821	0.026	2.14821e-18	2.82088e-19	0.515663	7.03593	1906	ARCND3,ET1,HDLCQ7,PPET1,QME	endothelin 1	Extracellular Space	cytokine
HLA-DPB1	4.45205e-05	4.45205e-05	0.0238846	0.0651154	4.08163e-05	6.59166e-20	0.000178571	0.000178571	0.590336	0.071625	0.0335365	2.67686e-05	-0.287599	-2.76055	3115	DPB1,HLA-DP,HLA-DP1B,HLA-DPB	major histocompatibility complex, class II, DP beta 1	Plasma Membrane	transmembrane receptor
FCER1G	4.12709e-19	4.12709e-19	0.278089	0.738415	2.0945e-18	6.59166e-20	0.000490566	0.000490566	0.21893	0.161323	0.0245673	3.34507e-05	-0.299008	-2.89415	2207	FCRG	Fc fragment of IgE receptor Ig	Plasma Membrane	transmembrane receptor
TUBB6	0.00015011	0.00015011	0.12736	0.374946	0.00026087	6.59166e-20	0.000166667	0.000166667	0.773749	0.476807	4e-05	2.82088e-19	0.380481	5.13879	84617	FPVEPD,HsT1601,TUBB-5	tubulin beta 6 class V	Cytoplasm
OLFML3	5.37975e-05	5.37975e-05	0.97976	1	0.000166667	6.59166e-20	0.000225806	0.000225806	0.546744	0.373125	0.0407938	8.02139e-06	-0.278351	-2.66449	56944	HNOEL-iso,OLF44	olfactomedin like 3	Extracellular Space
DUSP4	4.12709e-19	4.12709e-19	0.109628	0.324795	2.0945e-18	6.59166e-20	0.000268293	0.000268293	0.234804	0.12419	8.69565e-05	2.82088e-19	-0.445794	-4.89852	1846	HVH2,MKP-2,MKP2,TYP	dual specificity phosphatase 4	Nucleus	phosphatase
BACH2	4.12709e-19	4.12709e-19	0.096041	0.286746	0.000195402	0.0532753	0.0100269	0.0110719	0.818543	0.772104	0.0469432	2.09644e-05	-0.312044	-2.59357	60468	BTBD25	BTB domain and CNC homolog 2	Nucleus	transcription regulator
AMIGO2	0.000738562	0.000738562	0.794011	1	0.0013724	6.59166e-20	0.00310219	0.00314599	0.904041	0.810976	0.00189925	3.34507e-05	-0.290341	-3.83024	347902	ALI1,AMIGO-2,DEGA	adhesion molecule with Ig like domain 2	Plasma Membrane
BDNF	4.12709e-19	4.12709e-19	0.567648	1	0.000142857	6.59166e-20	0.0206977	0.0261849	0.171452	0.5073	0.0223688	1.2285e-05	-0.340462	-2.93709	627	ANON2,BULN2	brain derived neurotrophic factor	Extracellular Space	growth factor
SELPLG	0.000417647	0.000417647	0.131256	0.386135	0.000634069	6.59166e-20	0.0117784	0.0132757	0.73137	0.772104	0.00381572	2.38095e-05	-0.305072	-3.59537	6404	CD162,CLA,PSGL-1,PSGL1	selectin P ligand	Plasma Membrane
UBA7	0.000341021	0.000341021	0.650957	1	0.000436893	6.59166e-20	0.000348837	0.000348837	0.76938	0.394653	0.000755435	2.82088e-19	-0.41554	-4.12691	7318	D8,UBA1B,UBE1L,UBE2	ubiquitin like modifier activating enzyme 7	Cytoplasm	enzyme
TYROBP	0.00015011	0.00015011	0.096041	0.286746	0.000230769	6.59166e-20	0.00373203	0.00383007	0.604391	0.378309	0.00178968	1.2285e-05	-0.334002	-3.86737	7305	DAP12,KARAP,PLOSL	TYRO protein tyrosine kinase binding protein	Plasma Membrane	transmembrane receptor
CRH	4.12709e-19	4.12709e-19	0.0016	0.003	2.0945e-18	6.59166e-20	9.30889e-18	9.30889e-18	0.0316667	0.0266	2.14821e-18	2.82088e-19	-0.508545	-6.38172	1392	CRF,CRH1	corticotropin releasing hormone	Extracellular Space	cytokine
PLEK	0.00039939	0.00039939	0.681328	1	0.00092011	6.59166e-20	0.0100269	0.0110719	0.76938	0.811308	0.0422488	3.34507e-05	-0.262917	-2.64504	5341	P47	pleckstrin	Cytoplasm
RECQL4	0.000624549	0.000624549	0.926836	1	0.00362175	6.59166e-20	0.0180163	0.0221359	0.876576	0.880891	0.0454881	0.00158673	-0.289827	-2.61075	9401	RECQ4	RecQ like helicase 4	Nucleus	enzyme
LPAR6	4.12709e-19	4.12709e-19	0.187282	0.531929	2.0945e-18	6.59166e-20	0.000178571	0.000178571	0.0445714	0.381099	0.000163462	2.82088e-19	-0.443218	-4.61901	10161	ARWH1,HYPT8,LAH3,P2RY5,P2Y5	lysophosphatidic acid receptor 6	Plasma Membrane	G-protein coupled receptor
MALT1	0.00212328	0.00212787	0.611276	1	0.005701	0.0019802	0.032648	0.0458857	0.991406	0.904129	0.000754098	2.82088e-19	0.39139	4.12756	10892	IMD12,MLT,MLT1,PCASP1	MALT1 paracaspase	Cytoplasm	peptidase
NUBP1	0.0081041	0.00841667	0.598729	1	0.0115949	0.00888266	0.0248036	0.0326134	0.99719	0.943585	0.00120614	1.2285e-05	-0.29692	-3.98125	4682	NBP,NBP1,NBP35	nucleotide binding protein 1	Cytoplasm
GPR6	0.000673279	0.000673279	0.729026	1	0.00188235	6.59166e-20	0.00915033	0.00999346	0.871873	0.811006	0.0320488	0.00162609	0.230477	2.77943	2830		G protein-coupled receptor 6	Plasma Membrane	G-protein coupled receptor
PNOC	4.12709e-19	4.12709e-19	0.944927	1	2.0945e-18	6.59166e-20	0.000178571	0.000178571	0.0316667	0.180231	2.14821e-18	2.82088e-19	-0.550225	-5.92423	5368	N/OFQ,NOP,OFQ,PPNOC,ppN/OFQ	prepronociceptin	Extracellular Space
BAZ1A	0.00141069	0.00141142	0.406263	0.980903	0.00372793	6.59166e-20	0.0158648	0.0190676	0.952853	0.899577	0.0487738	0.00459484	0.279085	2.57089	11177	ACF1,WALp1,WCRF180,hACF1	bromodomain adjacent to zinc finger domain 1A	Nucleus
HSD11B1	0.000144144	0.000144144	0.35203	0.88645	0.000294521	6.59166e-20	0.000268293	0.000268293	0.590336	0.593671	0.000401361	2.82088e-19	-0.328853	-4.30083	3290	11-DH,11-beta-HSD1,CORTRD2,HDL,HSD11,HSD11B,HSD11L,SDR26C1	hydroxysteroid 11-beta dehydrogenase 1	Cytoplasm	enzyme
ITGAX	1.81818e-05	1.81818e-05	0.648686	1	0.000226087	6.59166e-20	0.00247321	0.00249107	0.0953	0.616072	2.14821e-18	2.82088e-19	-0.451929	-5.29071	3687	CD11C,SLEB6	integrin subunit alpha X	Plasma Membrane	transmembrane receptor
KCNS3	0.000563492	0.000563492	0.362414	0.906205	0.00103865	6.59166e-20	0.0239856	0.0313295	0.853735	0.840008	0.00734958	1.2285e-05	-0.309245	-3.37547	3790	KV9.3	potassium voltage-gated channel modifier subfamily S member 3	Plasma Membrane	ion channel
TYMS	0.00048895	0.00048895	0.662723	1	0.00139668	6.59166e-20	0.0256107	0.0338846	0.818493	0.811308	0.00103756	2.53411e-05	-0.296203	-4.02773	7298	HST422,TMS,TS	thymidylate synthetase	Nucleus	enzyme
CYBB	4.80769e-06	4.80769e-06	0.101457	0.302674	9.67742e-05	6.59166e-20	0.00300763	0.0030458	0.281472	0.388731	0.00401319	2.82088e-19	-0.339361	-3.58074	1536	AMCBX2,CGD,GP91-1,GP91-PHOX,GP91PHOX,IMD34,NOX2,p91-PHOX	cytochrome b-245 beta chain	Cytoplasm	enzyme
LY86	4.12709e-19	4.12709e-19	0.0404889	0.113067	2.0945e-18	6.59166e-20	0.000257143	0.000257143	0.0401538	0.0634286	0.00357618	2.82088e-19	-0.400872	-3.61907	9450	MD-1,MD1,MMD-1,dJ80N2.1	lymphocyte antigen 86	Plasma Membrane
FCGBP	4.12709e-19	4.12709e-19	0.410433	0.987231	2.0945e-18	6.59166e-20	0.00296825	0.00300794	0.15685	0.195048	0.00805714	2.82088e-19	-0.346724	-3.34181	8857	FC(GAMMA)BP	Fc fragment of IgG binding protein	Extracellular Space
RGS10	0.000401207	0.000401207	0.323798	0.833544	0.000436893	6.59166e-20	0.000268293	0.000268293	0.59564	0.516926	0.000243697	2.09644e-05	-0.295264	-4.47071	6001		regulator of G protein signaling 10	Cytoplasm
TREM2	3.88693e-05	3.88693e-05	0.416178	0.996523	0.000180723	6.59166e-20	0.00172368	0.00173684	0.257667	0.388731	0.0017037	2.82088e-19	-0.359175	-3.89042	54209	TREM-2,Trem2a,Trem2b,Trem2c	triggering receptor expressed on myeloid cells 2	Plasma Membrane	transmembrane receptor
CRHBP	4.12709e-19	4.12709e-19	0.905933	1	2.0945e-18	6.59166e-20	0.0002	0.0002	0.0401538	0.168108	0.000323308	2.82088e-19	-0.423077	-4.36906	1393	CRF-BP,CRFBP	corticotropin releasing hormone binding protein	Extracellular Space
ITGB2	4.12709e-19	4.12709e-19	0.573169	1	4.08163e-05	6.59166e-20	0.00172368	0.00173684	0.0953	0.167219	0.000390071	2.82088e-19	-0.41931	-4.31711	3689	CD18,LAD,LCAMB,LFA-1,MAC-1,MF17,MFI7	integrin subunit beta 2	Plasma Membrane	transmembrane receptor
IGF1	6.53409e-05	6.53409e-05	0.679131	1	9.67742e-05	6.59166e-20	0.000166667	0.000166667	0.542419	0.180231	0.0227382	2.82088e-19	-0.294362	-2.93156	3479	IGF-I,IGFI,MGF	insulin like growth factor 1	Extracellular Space	growth factor
SLC12A8	0.0011204	0.0011204	0.367746	0.916517	0.00160403	6.59166e-20	0.0215399	0.0274789	0.946802	0.81065	0.012937	1.93966e-05	0.287356	3.15477	84561	CCC9	solute carrier family 12 member 8		transporter
DDX3Y	0.00095088	0.00095088	0.38815	0.951139	0.00189568	6.59166e-20	0.0222596	0.0285853	0.788801	0.840008	0.00490148	0.00130869	-0.217743	-3.51166	8653	DBY	DEAD-box helicase 3, Y-linked	Cytoplasm	enzyme
CTBS	0.000417647	0.000417647	0.646266	1	0.000821326	6.59166e-20	0.00236634	0.00237624	0.927536	0.687658	0.000142857	2.82088e-19	0.459815	4.65204	1486	CTB	chitobiase	Cytoplasm	enzyme
STK17B	0.000436963	0.000436963	0.010619	0.0277143	0.000454955	6.59166e-20	0.0192142	0.0238774	0.818493	0.604892	0.0407858	0.0031478	0.295438	2.66498	9262	DRAK2	serine/threonine kinase 17b	Nucleus	kinase
IRF8	0.00021135	0.00021135	0.963007	1	0.000913649	6.59166e-20	0.00433529	0.00446471	0.817523	0.725062	0.00115455	2.82088e-19	-0.32382	-4.00188	3394	H-ICSBP,ICSBP,ICSBP1,IMD32A,IMD32B,IRF-8	interferon regulatory factor 8	Nucleus	transcription regulator
APBB1IP	0.000286988	0.000286988	0.132502	0.389569	0.000493724	6.59166e-20	0.0131722	0.0152177	0.590336	0.80406	0.008925	2.82088e-19	-0.302313	-3.29862	54518	INAG1,PREL1,RARP1,RIAM	amyloid beta precursor protein binding family B member 1 interacting protein	Cytoplasm
H2AFJ	0.000104369	0.000104369	0.241975	0.659619	0.000188235	6.59166e-20	0.000947368	0.000964912	0.590336	0.313447	0.00690693	2.82088e-19	0.369911	3.39693	55766	H2AJ	H2A histone family member J	Cytoplasm
CXCR4	4.12709e-19	4.12709e-19	0.589478	1	2.0945e-18	6.59166e-20	0.000490196	0.000490196	0.136	0.157571	0.0284824	2.82088e-19	-0.296002	-2.83339	7852	CD184,D2S201E,FB22,HM89,HSY3RR,LAP-3,LAP3,LCR1,LESTR,NPY3R,NPYR,NPYRL,NPYY3R,WHIM,WHIMS	C-X-C motif chemokine receptor 4	Plasma Membrane	G-protein coupled receptor
MAFF	0.00354673	0.00357875	0.442521	1	0.00560486	0.0019802	0.00604405	0.00638326	0.987287	0.929572	0.0268005	0.0098704	0.176999	2.85958	23764	U-MAF,hMafF	MAF bZIP transcription factor F	Nucleus	transcription regulator
PROM1	3.48837e-05	3.48837e-05	0.592604	1	0.000221053	6.59166e-20	0.00251304	0.00253043	0.719201	0.617324	0.00188258	2.82088e-19	-0.370377	-3.83863	8842	AC133,CD133,CORD12,MCDR2,MSTP061,PROML1,RP41,STGD4	prominin 1	Plasma Membrane

## Sheet: TableS2_PFC.sig.genes
Symbol	Fisher	Fisher.OC	maxP	maxP.OC	Stouffer	Stouffer.OC	roP	roP.OC	PR	SR	REM	FEM	Mu	ZVal	ENTREZID	SYNONYMS	DESCRIPTION	LOCATION	FAMILY
FAM107A	3.8e-05	3.8e-05	0.313407	0.663399	0.000148515	3.21e-19	5.26e-18	5.26e-18	0.240167	0.408065	2.16e-18	6.28e-19	0.644381	6.55872	11170	DRR1,TU3A	family with sequence similarity 107 member A	Nucleus
IL17RB	0.000126923	0.000126923	1.68e-17	1.68e-17	0.000107143	3.21e-19	0.000404255	0.000425532	0.506978	0.259739	2.16e-18	6.28e-19	0.554486	5.78135	55540	CRL4,EVI27,IL17BR,IL17RH1	interleukin 17 receptor B	Plasma Membrane	transmembrane receptor
SDC4	6.47e-19	6.47e-19	0.33732	0.708836	6.47e-18	3.21e-19	5.26e-18	5.26e-18	0.0425	0.272	2.16e-18	6.28e-19	0.658684	5.73911	6385	SYND4	syndecan 4	Plasma Membrane
LGALS3	7.28e-05	7.28e-05	0.498492	0.969475	0.000148515	3.21e-19	0.000193548	0.000193548	0.506978	0.375755	2.16e-18	6.28e-19	0.614727	5.73782	3958	CBP35,GAL3,GALBP,GALIG,L31,LGALS2,MAC2	galectin 3	Extracellular Space
EMX2	3.43e-05	3.43e-05	0.00142857	0.0015	6.45e-05	3.21e-19	0.000404255	0.000425532	0.240167	0.317488	2.16e-18	6.28e-19	0.560432	5.72297	2018		empty spiracles homeobox 2	Nucleus	transcription regulator
TIMP3	1.28e-05	1.28e-05	0.05934	0.117935	6.45e-05	3.21e-19	0.00016	0.00016	0.418596	0.160538	2.16e-18	6.28e-19	0.736416	5.70099	7078	HSMRK222,K222,K222TA2,SFD	TIMP metallopeptidase inhibitor 3	Extracellular Space
EDN1	1.88e-05	1.88e-05	0.0412683	0.0783171	6.45e-05	3.21e-19	0.00114444	0.0012	0.418596	0.28012	2.16e-18	6.28e-19	0.596898	5.64162	1906	ARCND3,ET1,HDLCQ7,PPET1,QME	endothelin 1	Extracellular Space	cytokine
FKBP5	6.47e-19	6.47e-19	0.551978	1	5e-05	3.21e-19	0.000528302	0.00054717	0.120313	0.364958	2.16e-18	6.28e-19	0.672381	5.55091	2289	AIG6,FKBP51,FKBP54,P54,PPIase,Ptg-10	FK506 binding protein 5	Nucleus	enzyme
PAMR1	0.000998935	0.00102657	0.480121	0.945429	0.00225287	0.00623053	0.00469312	0.00526455	0.910593	0.782763	2.16e-18	6.28e-19	0.510561	5.3505	25891	DKFZP586H2123,FP938,RAMP	peptidase domain containing associated with muscle regeneration 1	Extracellular Space	peptidase
KRBOX4	1.28e-05	1.28e-05	0.0011	0.0011	6.45e-05	3.21e-19	0.000719298	0.000736842	0.104417	0.317488	2.16e-18	6.28e-19	0.661382	5.27117	55634	ZNF673	KRAB box domain containing 4
MAOA	0.00278377	0.0030315	0.114906	0.24393	0.00430338	0.00999001	0.024111	0.0352093	0.910593	0.845646	2.16e-18	6.28e-19	0.491508	5.14468	4128	BRNRS,MAO-A	monoamine oxidase A	Cytoplasm	enzyme
MT2A	6.47e-19	6.47e-19	0.972492	1	6.47e-18	3.21e-19	5.26e-18	5.26e-18	0.0425	0.1295	2.16e-18	6.28e-19	0.808941	5.12681	4502	MT-2,MT-II,MT2	metallothionein 2A	Cytoplasm
MT1X	6.47e-19	6.47e-19	1.68e-17	1.68e-17	6.47e-18	0.0404285	0.000212121	0.000212121	0.011	0.0536667	2.33e-05	6.28e-19	0.773781	5.04403	4501	MT-1l,MT1	metallothionein 1X
ACSBG1	0.000567273	0.000578182	0.328271	0.691702	0.000910299	3.21e-19	0.0238561	0.0347835	0.618073	0.771264	2.33e-05	6.76e-06	0.481929	5.04152	23205	BG,BG1,BGM,GR-LACS,LPD	acyl-CoA synthetase bubblegum family member 1	Cytoplasm	enzyme
GRAMD1C	0.000551595	0.000559099	0.0922925	0.193247	0.000763566	3.21e-19	0.0235215	0.0342249	0.763521	0.772778	2.33e-05	6.76e-06	0.480134	5.02877	54762		GRAM domain containing 1C
RAB31	0.000834793	0.000856784	0.552498	1	0.00173444	0.00623053	0.0122032	0.0155356	0.797663	0.845646	4.26e-05	6.28e-19	0.495844	4.96929	11031	Rab22B	RAB31, member RAS oncogene family	Cytoplasm	enzyme
ZNF85	0.0129756	0.0172501	0.364716	0.75852	0.0140613	0.024157	0.00373333	0.00403333	0.990052	0.931353	6e-05	1.74e-05	0.465127	4.87688	7639	HPF4,HTF1	zinc finger protein 85	Nucleus	transcription regulator
GNG12	0.00123	0.00127727	0.0533029	0.105189	0.00152791	0.00503778	0.0161339	0.0217628	0.888769	0.772778	7.02e-05	6.28e-19	0.503085	4.86267	55970		G protein subunit gamma 12	Plasma Membrane	enzyme
SDS	0.000111111	0.000111111	0.0319619	0.0584	0.000148515	3.21e-19	0.00114444	0.0012	0.68208	0.390167	7.02e-05	6.28e-19	0.546732	4.82502	10993	SDH	serine dehydratase	Cytoplasm	enzyme
TUBB6	0.000781167	0.000801061	0.138691	0.296739	0.00106098	0.00330033	0.00167021	0.00173404	0.910593	0.72641	7.02e-05	1.92e-05	0.457081	4.79646	84617	FPVEPD,HsT1601,TUBB-5	tubulin beta 6 class V	Cytoplasm
ALDH1L1	6.47e-19	6.47e-19	0.148271	0.318048	6.47e-18	3.21e-19	5.26e-18	5.26e-18	0.0837778	0.225353	7.02e-05	6.28e-19	0.682499	4.73915	10840	10-FTHFDH,10-fTHF,FDH,FTHFD	aldehyde dehydrogenase 1 family member L1	Cytoplasm	enzyme
MID1	0.000628049	0.000640244	0.418469	0.850139	0.00118338	0.00330033	0.00966463	0.0119116	0.574059	0.771264	8.33e-05	6.28e-19	0.504249	4.72197	4281	BBBG1,FXY,GBBB1,MIDIN,OGS1,OS,OSX,RNF59,TRIM18,XPRF,ZNFXY	midline 1	Nucleus
LPIN1	0.000592346	0.000603993	0.225606	0.486153	0.000697581	3.21e-19	0.00502538	0.0056599	0.803629	0.628791	9.84e-05	6.28e-19	0.653854	4.67637	23175	PAP1	lipin 1	Nucleus	phosphatase
CALCOCO2	0.00637204	0.00762691	0.675885	1	0.00984455	0.0189835	0.0152881	0.0203919	0.939123	0.937294	0.000109375	1.74e-05	0.474176	4.66975	10241	NDP52	calcium binding and coiled-coil domain 2	Nucleus
IGFBP3	0.00112464	0.00116715	0.292187	0.623473	0.00177143	0.00623053	0.00603139	0.0069148	0.888769	0.796969	0.00025	1.92e-05	0.45308	4.52601	3486	BP-53,IBP3	insulin like growth factor binding protein 3	Extracellular Space
DZIP1	9.91e-05	9.91e-05	0.0689053	0.140311	0.000148515	3.21e-19	0.0101525	0.0125689	0.240167	0.675293	0.00028	6.28e-19	0.657803	4.4764	22873	DZIP,DZIPt1	DAZ interacting zinc finger protein 1	Cytoplasm
HIST1H1C	8.02e-05	8.02e-05	0.119412	0.254205	0.000203008	3.21e-19	0.00752273	0.009	0.418596	0.693516	0.000380952	6.28e-19	0.610732	4.42567	3006	H1.2,H1C,H1F2,H1s-1	histone cluster 1 H1 family member c	Nucleus
TMEM47	0.00395478	0.00445478	0.45639	0.91206	0.00458394	0.0103676	0.0210177	0.0297608	0.910593	0.845646	0.000659341	0.000178571	0.409906	4.30841	83604	BCMP1,TM4SF10,VAB-9	transmembrane protein 47	Plasma Membrane
HEPH	0.000941847	0.000965792	0.252623	0.541977	0.00142683	0.00503778	0.0029037	0.00308889	0.790939	0.796969	0.000688172	0.000184438	0.407978	4.28793	9843	CPL	hephaestin	Plasma Membrane	transporter
WIF1	0.000585841	0.00059646	0.375828	0.778177	0.00117579	0.00330033	0.00823288	0.00997945	0.815285	0.814213	0.000702128	0.000189655	0.407055	4.28212	11197	WIF-1	WNT inhibitory factor 1	Extracellular Space
ALDH6A1	0.00249352	0.00270084	0.830022	1	0.00682345	0.0179775	0.0150536	0.0200558	0.876957	0.898879	0.000865979	0.000133758	0.421916	4.23922	4329	MMSADHA,MMSDH	aldehyde dehydrogenase 6 family member A1	Cytoplasm	enzyme
SLC1A3	0.00173621	0.00182744	0.146812	0.314844	0.00189118	0.00623053	0.00690283	0.00811336	0.867328	0.741516	0.0010198	0.00026893	0.399312	4.20718	6507	EA6,EAAT1,GLAST,GLAST1	solute carrier family 1 member 3	Plasma Membrane	transporter
MT1M	6.47e-19	6.47e-19	0.337995	0.710008	6.47e-18	3.21e-19	0.000528302	0.00054717	0.0425	0.116	0.00119231	6.28e-19	0.712839	4.18343	4499	MT-1M,MT-IM,MT1,MT1K	metallothionein 1M
PBXIP1	0.000919448	0.000942463	0.499673	0.970975	0.00178514	0.00623053	0.00427586	0.00476437	0.858112	0.72641	0.00131897	1.92e-05	0.465073	4.13331	57326	HPIP	PBX homeobox interacting protein 1	Nucleus	transcription regulator
THBS4	0.00869673	0.0108702	0.202217	0.436238	0.00729263	0.018123	0.0160599	0.0216627	0.988663	0.913003	0.00138843	0.000398568	0.391168	4.10928	7060	TSP-4,TSP4	thrombospondin 4	Extracellular Space
MAP2K3	0.006859	0.00828967	0.326928	0.68899	0.0133121	0.0232078	0.0188475	0.0262513	0.999966	0.942423	0.00150781	5.7e-05	0.436395	4.07153	5606	MAPKK3,MEK3,MKK3,PRKMK3,SAPKK-2,SAPKK2	mitogen-activated protein kinase kinase 3	Cytoplasm	kinase	MAPK14/p38-MAPK
ANGPTL4	0.000410431	0.000417234	0.233755	0.502652	0.000885813	3.21e-19	0.0264544	0.0393949	0.882872	0.708442	0.00150781	2.2e-05	0.463171	4.06873	51129	ARP4,FIAF,HARP,HFARP,NL2,PGAR,TGQTL,UNQ171,pp1158	angiopoietin like 4	Extracellular Space
HSDL2	0.00417997	0.00472538	0.0705751	0.143967	0.00406148	0.00999001	0.0220888	0.0316677	0.910593	0.894002	0.00164662	0.000482379	0.385077	4.04703	84263	C9orf99,SDR13C1	hydroxysteroid dehydrogenase like 2	Cytoplasm	transporter
PAX6	0.011076	0.0143789	0.485417	0.952656	0.0265868	0.0404285	0.0161272	0.0217455	0.939123	0.940441	0.00206164	0.000602	0.376742	3.96952	5080	AN,AN2,ASGD5,D11S812E,FVH1,MGDA,WAGR	paired box 6	Nucleus	transcription regulator
CTNNAL1	0.015211	0.02073	0.268696	0.575274	0.01731	0.0266727	0.0209111	0.0295945	0.999966	0.94317	0.00223179	0.000649123	0.374134	3.94344	8727	ACRP,CLLP,alpha-CATU	catenin alpha like 1	Plasma Membrane
MT1G	7.14e-06	7.14e-06	0.782669	1	0.000107143	3.21e-19	0.000404255	0.000425532	0.240167	0.259739	0.00284472	6.28e-19	0.597389	3.86037	4495	MT1,MT1K	metallothionein 1G	Nucleus
SDC2	0.008149	0.0100854	0.39781	0.814896	0.0112859	0.0199225	0.015087	0.0200955	0.999966	0.900866	0.0029816	0.00084669	0.364545	3.84657	6383	CD362,HSPG,HSPG1,SYND2	syndecan 2	Plasma Membrane
BTG1	0.00373193	0.0041841	0.0596036	0.11941	0.00346984	0.00870647	0.0141324	0.0184988	0.999966	0.845646	0.00358139	0.000218487	0.427777	3.79823	694	APRO2	BTG anti-proliferation factor 1	Nucleus	transcription regulator
GPNMB	0.00239664	0.00258714	0.176388	0.379941	0.00242771	0.00623053	0.0052069	0.00589163	0.923354	0.823059	0.00365143	0.00105272	0.358835	3.78839	10457	HGFIN,NMB	glycoprotein nmb	Plasma Membrane	enzyme
THAP9-AS1	7.14e-06	7.14e-06	0.383607	0.791602	0.000107143	3.21e-19	0.00114444	0.0012	0.240167	0.591942	0.0049579	6.28e-19	0.615126	3.69485	100499177		THAP9 antisense RNA 1
ANP32E	0.00198818	0.00210571	0.223247	0.480924	0.00175362	0.00623053	0.00134066	0.0013956	0.888769	0.771264	0.00499476	3.73e-05	0.455589	3.69124	81611	LANP-L,LANPL	acidic nuclear phosphoprotein 32 family member E	Nucleus
HMGB2	1.88e-05	1.88e-05	0.00142857	0.0015	5e-05	3.21e-19	0.00016	0.00016	0.240167	0.179357	0.00588781	6.28e-19	0.502961	3.63661	3148	HMG2	high mobility group box 2	Nucleus	transcription regulator
TAGLN	5.24e-05	5.24e-05	0.589153	1	0.000150442	3.21e-19	0.002736	0.002896	0.785599	0.408065	0.00588835	1.92e-05	0.49942	3.63551	6876	SM22,SM22-alpha,SMCC,TAGLN1,WS3-10	transgelin	Cytoplasm
C2CD2	0.00534856	0.00623829	0.251424	0.539834	0.00485162	0.0103676	0.0206224	0.0291475	0.939123	0.88836	0.00607177	7.07e-05	0.417527	3.62583	25966	C21orf25,C21orf258,TMEM24L	C2 calcium dependent domain containing 2	Cytoplasm
NPM1	0.00472307	0.00541278	0.114906	0.24393	0.00385867	0.00908059	0.01418	0.0186401	0.999966	0.863564	0.00662222	6.88e-05	0.463972	3.58402	4869	B23,NPM	nucleophosmin 1	Nucleus	transcription regulator
METTL7A	0.000577338	0.000588129	0.650885	1	0.00132	0.00503778	0.00342143	0.00369286	0.867328	0.845646	0.00708333	7.69e-05	0.423754	3.56395	25840	AAM-B	methyltransferase like 7A	Cytoplasm
PARVA	0.0349801	0.0553832	0.655775	1	0.045684	0.0594877	0.0290162	0.0441225	0.999966	0.992217	0.00772609	0.000901024	0.363772	3.54237	55742	CH-ILKBP,MXRA2	parvin alpha	Cytoplasm
ID4	0.00679813	0.00821359	0.405894	0.829385	0.0123894	0.0216567	0.00424277	0.00469375	0.925407	0.969818	0.00839831	0.00250635	0.333301	3.51656	3400	IDB4,bHLHb27	inhibitor of DNA binding 4, HLH protein	Nucleus	transcription regulator
FGFR3	0.00165502	0.00174163	0.0882547	0.184233	0.00189118	0.00623053	0.0155407	0.0208017	0.888769	0.796969	0.00849372	0.00141768	0.349148	3.50831	2261	ACH,CD333,CEK2,HSFGFR3EX,JTK4	fibroblast growth factor receptor 3	Plasma Membrane	kinase
HIF3A	0.000846059	0.000868227	0.797663	1	0.00189199	0.00623053	0.00788	0.00950182	0.910593	0.771264	0.00856667	6.28e-19	0.520539	3.50427	64344	HIF-3A,HIF3-alpha-1,IPAS,MOP7,PASD7,bHLHe17	hypoxia inducible factor 3 alpha subunit	Nucleus	transcription regulator
BTG3	0.00104634	0.00107621	0.282628	0.604385	0.00193945	0.00623053	0.00462234	0.00517553	0.882872	0.845646	0.0125182	0.000511931	0.39093	3.37009	10950	ANA,ANA/BTG3,APRO4,TOB5,TOB55,TOFA	BTG anti-proliferation factor 3	Nucleus
TXNIP	0.000348148	0.000350617	0.631001	1	0.00134805	0.00503778	0.0098982	0.0122365	0.867328	0.771264	0.0125964	0.000164087	0.466058	3.36753	10628	ARRDC6,EST01027,HHCPA78,THIF,VDUP1	thioredoxin interacting protein	Cytoplasm
MT1F	7.14e-06	7.14e-06	0.172413	0.371161	6.45e-05	3.21e-19	5.26e-18	5.26e-18	0.240167	0.287	0.0170619	6.28e-19	0.576328	3.25835	4494	MT1	metallothionein 1F
CLDN10	0.0013699	0.00142347	0.389245	0.800753	0.00264416	0.00623053	0.0138663	0.0180835	0.898082	0.795256	0.0171548	0.0016439	0.347436	3.25418	9071	CPETRL3,HELIX,OSP-L,OSPL	claudin 10	Plasma Membrane
FGF2	0.000994641	0.00102248	0.307944	0.654418	0.00152225	0.00503778	0.00904063	0.0111094	0.89945	0.725597	0.0172862	0.000197708	0.46884	3.2505	2247	BFGF,FGF-2,FGFB,HBGF-2	fibroblast growth factor 2	Extracellular Space	growth factor
FUCA1	0.00220331	0.00235579	0.247774	0.53213	0.00295519	0.00870647	0.00524757	0.00593689	0.910593	0.894002	0.0181044	1.92e-05	0.452039	3.23272	2517	FUCA	alpha-L-fucosidase 1	Cytoplasm	enzyme
PRODH	8.68e-05	8.68e-05	0.00388889	0.00492593	0.000148515	3.21e-19	0.00346853	0.00373427	0.492208	0.413538	0.0188975	1.92e-05	0.452187	3.21544	5625	HSPOX2,PIG6,POX,PRODH1,PRODH2,TP53I6	proline dehydrogenase 1	Cytoplasm	enzyme
NR2E1	0.00683806	0.00826344	0.0158387	0.0249032	0.00464461	0.0103676	0.00988788	0.0122061	0.925407	0.865173	0.0194468	0.00612249	0.303417	3.20099	7101	TLL,TLX,XTLL	nuclear receptor subfamily 2 group E member 1	Nucleus	liga-depeent nuclear receptor
APOLD1	0.00229509	0.00246895	0.891047	1	0.00454228	0.0103676	0.01225	0.0156302	0.888769	0.796969	0.0216453	0.00687535	0.299237	3.15864	81575	VERGE	apolipoprotein L domain containing 1
TRAPPC2	0.00515278	0.00597966	0.948884	1	0.0102442	0.0190476	0.00559259	0.00635648	0.939123	0.931353	0.0243614	0.000243316	0.407248	3.10707	6399	MIP2A,SEDL,SEDT,TRAPPC2P1,TRS20,ZNF547L,hYP38334	trafficking protein particle complex 2	Cytoplasm
BACE2	0.00146179	0.00152293	0.857501	1	0.00509153	0.0108597	0.0243008	0.0356497	0.910593	0.907889	0.0246381	0.000696395	0.450448	3.10095	25825	AEPLC,ALP56,ASP1,ASP21,BAE2,CDA13,CEAP1,DRAP	beta-site APP-cleaving enzyme 2	Cytoplasm	peptidase
PRR5	0.00917057	0.0115564	0.903295	1	0.0225979	0.0385496	0.0313337	0.0482691	0.988663	0.933981	0.0269051	0.000762431	0.35082	3.06267	55615	FLJ20185k,PP610,PROTOR-1,PROTOR1	proline rich 5	Cytoplasm
HEBP2	0.000161172	0.000161172	0.527481	1	0.00048	3.21e-19	0.0156694	0.0210492	0.803629	0.628791	0.0269668	6.28e-19	0.519436	3.06018	23593	C6ORF34B,C6orf34,PP23,SOUL	heme binding protein 2	Cytoplasm
ELK1	0.00152448	0.00159441	0.199559	0.430287	0.00251095	0.00623053	0.0161339	0.0217717	0.910593	0.865901	0.0278866	3.73e-05	0.49495	3.04703	2002		ELK1, ETS transcription factor	Nucleus	transcription regulator
PAQR3	0.00323609	0.0035733	0.313179	0.662974	0.00406326	0.00999001	0.0078917	0.00951624	0.910593	0.845646	0.0305144	0.0012	0.367864	3.00911	152559	RKTG	progestin and adipoQ receptor family member 3	Cytoplasm
XIST	0.000683748	0.000699854	0.78833	1	0.00199822	0.00623053	0.026388	0.0392837	0.566173	0.845646	0.0310972	0.0103757	0.284395	3.00121	7503	DXS1089,DXS399E,LINC00001,NCRNA00001,SXI1,swd66	X inactive specific transcript (non-protein coding)	Nucleus
HMGN5	0.000558442	0.000569573	0.547068	1	0.00197263	0.00623053	0.0161339	0.0217628	0.867328	0.863564	0.0310972	4.67e-05	0.585562	2.99963	79366	NBP-45,NSBP1	high mobility group nucleosome binding domain 5	Nucleus	transcription regulator
OVGP1	5.24e-05	5.24e-05	0.00388889	0.00492593	0.000148515	3.21e-19	0.00574775	0.00654505	0.781452	0.408065	0.0312706	6.28e-19	0.625485	2.99647	5016	CHIT5,EGP,MUC9,OGP	oviductal glycoprotein 1	Extracellular Space	enzyme
ADORA2B	0.00654188	0.00786291	0.29171	0.622691	0.0150209	0.0251046	0.0225203	0.0324346	0.999966	0.970567	0.0352766	0.00600385	0.303366	2.95117	136	ADORA2	adenosine A2b receptor	Plasma Membrane	G-protein coupled receptor
SLC25A20	0.00299084	0.00326972	0.439187	0.884987	0.00516088	0.0108597	0.0216479	0.0308576	0.999966	0.927269	0.0378968	0.000482301	0.389433	2.91394	788	CAC,CACT	solute carrier family 25 member 20	Cytoplasm	transporter
CRABP2	0.000679941	0.000696165	0.443202	0.891797	0.00211188	0.00623053	0.00727519	0.00863954	0.910593	0.863564	0.0387962	0.000390361	0.449268	2.90349	1382	CRABP-II,RBP6	cellular retinoic acid binding protein 2	Cytoplasm	transporter
MKNK1	0.000611285	0.000623824	0.479583	0.945429	0.00135567	0.00503778	0.0274834	0.0412386	0.910593	0.786703	0.0410041	6.28e-19	0.544981	2.87886	8569	MNK1	MAP kinase interacting serine/threonine kinase 1	Cytoplasm	kinase
NPY1R	0.000893318	0.000915592	0.338948	0.71178	0.00227994	0.00623053	0.01418	0.0186221	0.815285	0.900866	0.0410878	0.000487912	0.354508	2.87459	4886	NPY1-R,NPYR	neuropeptide Y receptor Y1	Plasma Membrane	G-protein coupled receptor
RGCC	0.000591973	0.000603041	0.320631	0.677023	0.00165044	0.00503778	0.0149957	0.0199501	0.797663	0.771264	0.0420281	0.000610338	0.390679	2.8625	28984	C13orf15,RGC-32,RGC32,bA157L14.2	regulator of cell cycle	Cytoplasm
PON2	0.000995731	0.00102348	0.0153833	0.0242	0.000910299	3.21e-19	0.0106836	0.0133277	0.875683	0.72641	0.0439627	0.0017952	0.33515	2.84244	5445		paraoxonase 2	Plasma Membrane	enzyme
WFS1	0.000126923	0.000126923	0.758088	1	0.000628205	3.21e-19	0.0101525	0.0125689	0.463059	0.845646	0.044625	6.28e-19	0.458966	2.83231	7466	CTRCT41,WFRS,WFS,WFSL	wolframin ER transmembrane glycoprotein	Cytoplasm	enzyme
PRKAB2	5.24e-05	5.24e-05	0.0236104	0.0400649	0.000148515	3.21e-19	0.00523039	0.00591667	0.506978	0.434217	0.044954	1.92e-05	0.658353	2.8293	5565		protein kinase AMP-activated non-catalytic subunit beta 2	Cytoplasm	kinase
PPP1R3C	0.00294553	0.00321788	0.232297	0.499979	0.00248745	0.00623053	0.00106667	0.00112	0.910593	0.802429	0.049233	0.00862542	0.288151	2.78778	5507	PPP1R5,PTG	protein phosphatase 1 regulatory subunit 3C	Cytoplasm	phosphatase
MCAT	0.00108791	0.00112188	0.444611	0.893922	0.00281696	0.00727802	0.00752273	0.009	0.910593	0.8577	0.0497641	0.000780969	-0.458232	-2.78085	27349	FASN2C,MCT,MCT1,MT,NET62,fabD	malonyl-CoA-acyl carrier protein transacylase	Cytoplasm	enzyme
MAEA	0.000591973	0.000603041	0.635578	1	0.00380895	0.00908059	0.00672428	0.00785597	0.888769	0.845646	0.0494098	2.2e-05	-0.507079	-2.78425	10296	EMLP,EMP,GID9,HLC-10,PIG5	macrophage erythroblast attacher	Plasma Membrane
PTGS1	0.00296987	0.00324668	0.0226479	0.0375714	0.00227994	0.00623053	0.00861563	0.0105407	0.910593	0.771264	0.0487338	0.00101664	-0.38066	-2.79308	5742	COX1,COX3,PCOX1,PES-1,PGG/HS,PGHS-1,PGHS1,PHS1,PTGHS	prostaglandin-endoperoxide synthase 1	Cytoplasm	enzyme
LAPTM5	0.000446764	0.000453027	0.0569895	0.112579	0.00048	3.21e-19	0.00424051	0.00465823	0.744372	0.588856	0.0473869	0.00117713	-0.349211	-2.80488	7805	CLAST6	lysosomal protein transmembrane 5	Plasma Membrane
NR4A2	0.000124514	0.000124514	0.936334	1	0.00139086	0.00503778	0.000404255	0.000425532	0.538691	0.687637	0.0468889	0.000155763	-0.420773	-2.81098	4929	HZF-3,NOT,NURR1,RNR1,TINUR	nuclear receptor subfamily 4 group A member 2	Nucleus	liga-depeent nuclear receptor
OLFML3	0.00090814	0.000931395	0.0514658	0.10046	0.000885813	3.21e-19	0.00823288	0.00997945	0.867328	0.72641	0.0439922	0.000852941	-0.357309	-2.83934	56944	HNOEL-iso,OLF44	olfactomedin like 3	Extracellular Space
CYP26B1	0.000535238	0.000540952	0.635926	1	0.00274794	0.00727802	0.0308603	0.0473681	0.888769	0.898879	0.0439922	0.00169609	-0.446093	-2.83947	56603	CYP26A2,P450RAI-2,P450RAI2,RHFCA	cytochrome P450 family 26 subfamily B member 1	Cytoplasm	enzyme
KAZN	0.00304857	0.00334201	0.723757	1	0.00994209	0.0190476	0.0235	0.0341911	0.945377	0.94317	0.0424263	4.67e-05	-0.455618	-2.85783	23254	KAZ	kazrin, periplakin interacting protein	Plasma Membrane
GNB5	0.00217593	0.00232222	0.480121	0.945429	0.00406148	0.00999001	0.0177681	0.0245628	0.888769	0.894844	0.0410041	0.000161491	-0.47086	-2.87871	10681	GB5,IDDCA,LADCI	G protein subunit beta 5	Plasma Membrane	enzyme
DNMT1	1.28e-05	1.28e-05	0.675538	1	0.000148515	3.21e-19	0.0220888	0.0316549	0.363378	0.587945	0.0397427	6.28e-19	-0.658644	-2.89214	1786	ADCADN,AIM,CXXC9,DNMT,HSN1E,MCMT,m.HsaI	DNA methyltransferase 1	Nucleus	enzyme
LRP8	0.000893318	0.000915592	0.82476	1	0.00389904	0.00908059	0.00526923	0.00596154	0.910593	0.898879	0.0395031	6.76e-06	-0.511099	-2.89423	7804	APOER2,HSZ75190,LRP-8,MCI1	LDL receptor related protein 8	Plasma Membrane	transmembrane receptor
TCP11L1	0.0011137	0.0011516	0.538141	1	0.00279865	0.00727802	0.00839604	0.0102112	0.945377	0.845646	0.0395031	6.76e-06	-0.495102	-2.89545	55346	dJ85M6.3	t-complex 11 like 1	Cytoplasm
MAD2L1BP	0.00179097	0.00188889	0.00388889	0.00492593	0.00141353	0.00503778	0.0122032	0.0155356	0.913194	0.69659	0.0374609	0.000133758	-0.457676	-2.92066	9587	CMT2	MAD2L1 binding protein	Nucleus
HAS1	0.00273749	0.00298225	0.0710072	0.14492	0.00285205	0.00727802	0.0274094	0.0410851	0.910593	0.845646	0.0362882	0.00195048	-0.368359	-2.93546	3036	HAS	hyaluronan synthase 1	Plasma Membrane	enzyme
INF2	0.000421525	0.000428251	0.00133333	0.00133333	0.000333333	3.21e-19	0.00532857	0.0060381	0.763521	0.434217	0.0338947	0.00012945	-0.521185	-2.96502	64423	C14orf151,C14orf173,CMTDIE,FSGS5,pp9484	inverted formin, FH2 and WH2 domain containing	Cytoplasm
CRHBP	3.43e-05	3.43e-05	0.948884	1	0.000148515	3.21e-19	0.00114444	0.0012	0.120313	0.471341	0.0318065	6.28e-19	-0.449852	-2.98813	1393	CRF-BP,CRFBP	corticotropin releasing hormone binding protein	Extracellular Space
HMGCS1	0.00884645	0.011088	0.499982	0.971433	0.016299	0.0251046	0.0215638	0.0307055	0.999966	0.975355	0.0310972	0.0014357	-0.344259	-3.00008	3157	HMGCS	3-hydroxy-3-methylglutaryl-CoA synthase 1	Cytoplasm	enzyme
ENPP2	0.000144487	0.000144487	0.495214	0.966615	0.000459119	3.21e-19	0.000297297	0.000297297	0.574059	0.628791	0.0308612	0.000427918	-0.399862	-3.00448	5168	ATX,ATX-X,AUTOTAXIN,LysoPLD,NPP2,PD-IALPHA,PDNP2	ectonucleotide pyrophosphatase/phosphodiesterase 2	Plasma Membrane	enzyme
KAT5	0.000748271	0.000769018	0.088212	0.184103	0.00105573	0.00330033	0.00785609	0.00945756	0.875683	0.73183	0.028912	6.76e-06	-0.537048	-3.0287	10524	ESA1,HTATIP,HTATIP1,PLIP,TIP,TIP60,ZC2HC5,cPLA2	lysine acetyltransferase 5	Nucleus	transcription regulator
MLYCD	0.00142693	0.00148522	0.483742	0.950144	0.00298352	0.00870647	0.00898418	0.011038	0.925407	0.845646	0.028912	0.000176119	-0.454165	-3.02952	23417	MCD	malonyl-CoA decarboxylase	Cytoplasm	enzyme
SEMA3G	0.0123007	0.0162005	0.0937672	0.196517	0.0118747	0.0209136	0.0310066	0.0476825	0.929275	0.94317	0.0289089	0.00953453	-0.287318	-3.03066	56920	sem2	semaphorin 3G	Cytoplasm
PDE4B	0.00109585	0.00113043	0.96473	1	0.00565952	0.0151388	0.00621491	0.00717544	0.875683	0.898879	0.0284764	0.000176119	-0.396733	-3.0372	5142	DPDE4,PDEIVB	phosphodiesterase 4B	Cytoplasm	enzyme
CDC25B	0.00428828	0.00486358	0.211484	0.455977	0.00535265	0.0122699	0.019871	0.0278995	0.901124	0.898879	0.0277342	6.64e-05	-0.441542	-3.05077	994		cell division cycle 25B	Nucleus	phosphatase
TYROBP	3.8e-05	3.8e-05	0.0024375	0.0029375	8.33e-05	3.21e-19	0.00191837	0.0019898	0.463059	0.225353	0.0269975	0.000262467	-0.442793	-3.05948	7305	DAP12,KARAP,PLOSL	TYRO protein tyrosine kinase binding protein	Plasma Membrane	transmembrane receptor
KCNK1	6.47e-19	6.47e-19	0.00322222	0.00405556	6.47e-18	3.21e-19	5.26e-18	5.26e-18	0.0326667	0.0275	0.0267028	6.28e-19	-0.8618	-3.06712	3775	DPK,HOHO,K2P1,K2p1.1,KCNO1,TWIK-1,TWIK1	potassium two pore domain channel subfamily K member 1	Plasma Membrane	ion channel
PPID	1.88e-05	1.88e-05	0.72222	1	0.000148515	3.21e-19	0.000758621	0.000775862	0.447694	0.628791	0.0251016	6.28e-19	-0.612041	-3.08615	5481	CYP-40,CYPD	peptidylprolyl isomerase D	Cytoplasm	enzyme
FEZ1	0.00303313	0.0033243	0.246102	0.528694	0.00485162	0.0103676	0.0214168	0.0304659	0.957094	0.910124	0.0249787	6.76e-06	-0.51077	-3.09363	9638	UNC-76	fasciculation and elongation protein zeta 1	Cytoplasm
PEX6	0.000439825	0.000446389	0.25345	0.543727	0.00132	0.00503778	0.0078917	0.00951624	0.815285	0.845646	0.024712	0.000107383	-0.449333	-3.09709	5190	HMLR2,PAF-2,PAF2,PBD4A,PDB4B,PXAAA1	peroxisomal biogenesis factor 6	Cytoplasm	enzyme
HLA-DPA1	7.14e-06	7.14e-06	0.260181	0.557605	6.45e-05	3.21e-19	5.26e-18	5.26e-18	0.240167	0.298829	0.0244688	3.73e-05	-0.45694	-3.1048	3113	DP(W3),DP(W4),HLA-DP1A,HLADP,HLASB,PLT1	major histocompatibility complex, class II, DP alpha 1	Plasma Membrane	transmembrane receptor
DCLK1	0.000591973	0.000603041	0.0351858	0.0651858	0.000557789	3.21e-19	0.00424277	0.00472254	0.867328	0.586551	0.0238194	8.68e-05	-0.552442	-3.11983	9201	CL1,CLICK1,DCAMKL1,DCDC3A,DCLK	doublecortin like kinase 1	Plasma Membrane	kinase
CCT7	0.000154982	0.000154982	0.0477067	0.0928267	0.000285714	3.21e-19	0.00365986	0.00394558	0.785599	0.471341	0.0238134	6.28e-19	-0.610093	-3.12047	10574	CCTETA,CCTH,NIP7-1,TCP1ETA	chaperonin containing TCP1 subunit 7	Cytoplasm
RFTN1	6.7e-05	6.7e-05	0.0153833	0.0242	0.000148515	3.21e-19	0.000809524	0.000825397	0.763521	0.281926	0.0233803	1.92e-05	-0.551419	-3.1297	23180	MIG2,PIB10,PIG9,RAFTLIN	raftlin, lipid raft linker 1	Plasma Membrane
CYFIP1	0.000609449	0.000620472	0.408403	0.833209	0.00122663	0.00503778	0.0159153	0.0214355	0.89532	0.736476	0.0220342	1.92e-05	-0.543646	-3.14825	23191	P140SRA-1,SHYC,SRA-1,SRA1	cytoplasmic FMR1 interacting protein 1	Cytoplasm
FA2H	0.000958057	0.000985651	0.400431	0.819504	0.00227002	0.00623053	0.019854	0.0278742	0.867328	0.845646	0.0213236	0.0012963	-0.365249	-3.16343	79152	FAAH,FAH1,FAXDC1,SCS7,SPG35	fatty acid 2-hydroxylase	Cytoplasm	enzyme
ASAP2	0.000241791	0.000241791	0.278533	0.595841	0.00179365	0.00623053	0.0191859	0.0268107	0.910593	0.863564	0.0213236	6.28e-19	-0.698965	-3.16347	8853	AMAP2,CENTB3,DDEF2,PAG3,PAP,Pap-alpha,SHAG1	ArfGAP with SH3 domain, ankyrin repeat and PH domain 2	Nucleus
PSMB6	1.28e-05	1.28e-05	0.328344	0.691818	8.33e-05	3.21e-19	0.00025	0.00025	0.39066	0.300054	0.0210616	6.28e-19	-0.670451	-3.16919	5694	DELTA,LMPY,Y	proteasome subunit beta 6	Nucleus	peptidase
CACNB1	0.00104231	0.00107224	0.188236	0.405867	0.00178926	0.00623053	0.0128911	0.0166152	0.858112	0.737077	0.0206469	6.39e-05	-0.53968	-3.17805	782	CAB1,CACNLB1,CCHLB1	calcium voltage-gated channel auxiliary subunit beta 1	Plasma Membrane	ion channel
DUSP4	0.000124514	0.000124514	0.283433	0.60587	0.000285714	3.21e-19	0.0054507	0.00617371	0.588189	0.661939	0.0192661	1.92e-05	-0.462899	-3.20548	1846	HVH2,MKP-2,MKP2,TYP	dual specificity phosphatase 4	Nucleus	phosphatase
HSPBP1	0.000846059	0.000868227	0.0755507	0.154932	0.000773585	3.21e-19	0.00961162	0.0118471	0.868272	0.587945	0.0190991	3.4e-05	-0.549596	-3.21195	23640	FES1	HSPA (Hsp70) binding protein 1	Cytoplasm
NDUFS2	0.000798177	0.00081901	0.750247	1	0.00173125	0.00623053	0.00412418	0.00450327	0.882872	0.797731	0.0187321	6.28e-19	-0.55618	-3.21828	4720	CI-49	NADH:ubiquinone oxidoreductase core subunit S2	Cytoplasm	enzyme
CD74	6.47e-19	6.47e-19	0.0011	0.0011	6.47e-18	3.21e-19	0.000166667	0.000166667	0.104417	0.116	0.0171548	6.76e-06	-0.510483	-3.25462	972	DHLAG,HLADG,II,Ia-GAMMA	CD74 molecule	Plasma Membrane	transmembrane receptor
HOMER1	0.00304158	0.00333417	0.160612	0.345017	0.00692243	0.018123	0.0247853	0.0365109	0.999966	0.936073	0.0164211	0.00123937	-0.377364	-3.27344	9456	HOMER,HOMER1A,HOMER1B,HOMER1C,SYN47,Ves-1	homer scaffold protein 1	Plasma Membrane
GPR37	5.24e-05	5.24e-05	0.380843	0.787083	0.000107143	3.21e-19	5.26e-18	5.26e-18	0.506978	0.364958	0.0151588	5e-05	-0.454833	-3.30269	2861	EDNRBL,PAELR,hET(B)R-LP	G protein-coupled receptor 37	Plasma Membrane	G-protein coupled receptor
UGT8	7.28e-05	7.28e-05	0.235574	0.506337	0.000148515	3.21e-19	0.0102775	0.0127486	0.463059	0.587945	0.0149864	4.67e-05	-0.425472	-3.30683	7368	CGT,UGT4	UDP glycosyltransferase 8	Cytoplasm	enzyme
PDIA6	2.92e-05	2.92e-05	0.00410714	0.00528571	0.000107143	3.21e-19	0.00424277	0.00472254	0.463059	0.282929	0.0114719	6.28e-19	-0.659715	-3.39924	10130	ERP5,P5,TXNDC7	protein disulfide isomerase family A member 6	Cytoplasm	enzyme
ST6GAL1	0.000731469	0.000751049	0.00603333	0.0082	0.000775281	3.21e-19	0.01225	0.0156302	0.867328	0.561171	0.0108206	6.28e-19	-0.555111	-3.42258	6480	SIAT1,ST6GalI,ST6N	ST6 beta-galactoside alpha-2,6-sialyltransferase 1	Cytoplasm	enzyme
NACAD	0.000124	0.000124	0.265965	0.569643	0.000150442	3.21e-19	0.000882353	0.000911765	0.781452	0.413538	0.00989764	6.28e-19	-0.551766	-3.45436	23148		NAC alpha domain containing
PTPRE	0.00188184	0.0019892	0.0596036	0.119308	0.00252838	0.00623053	0.0166788	0.0226673	0.939123	0.845646	0.00977381	2.2e-05	-0.465813	-3.45981	5791	HPTPE,PTPE,R-PTP-EPSILON	protein tyrosine phosphatase, receptor type E	Plasma Membrane	phosphatase
ARL4D	0.000124	0.000124	0.283433	0.60587	0.000644068	3.21e-19	0.0181965	0.0252158	0.506978	0.845646	0.009596	6.76e-06	-0.607817	-3.46601	379	ARF4L,ARL6	ADP ribosylation factor like GTPase 4D	Nucleus	enzyme
PAF1	0.000274011	0.000274011	0.770323	1	0.00219366	0.00623053	0.0222003	0.031844	0.867328	0.870515	0.00895062	6.28e-19	-0.618326	-3.49133	54623	F23149_1,PD2	PAF1 homolog, Paf1/RNA polymerase II complex component	Nucleus
HLA-DRA	1.28e-05	1.28e-05	0.0011	0.0011	5e-05	3.21e-19	0.00016	0.00016	0.240167	0.136583	0.00765502	1.92e-05	-0.480387	-3.54547	3122	HLA-DRA1	major histocompatibility complex, class II, DR alpha	Plasma Membrane	transmembrane receptor
CHORDC1	0.0010393	0.00106929	0.368406	0.765223	0.00216975	0.00623053	0.0289848	0.0439789	0.888769	0.845646	0.00660987	0.00120607	-0.358905	-3.58749	26973	CHP1	cysteine and histidine rich domain containing 1
MAP2K4	0.000902924	0.000926316	0.479858	0.945429	0.0016392	0.00503778	0.00823288	0.00997945	0.867328	0.845646	0.00649774	1.74e-05	-0.484539	-3.59561	6416	JNKK,JNKK1,MAPKK4,MEK4,MKK4,PRKMK4,SAPKK-1,SAPKK1,SEK1,SERK1,SKK1	mitogen-activated protein kinase kinase 4	Cytoplasm	kinase
CORO1A	0.000230519	0.000230519	0.0153833	0.0242	0.000203008	3.21e-19	0.00717647	0.00848235	0.736478	0.413538	0.00634703	1.92e-05	-0.537776	-3.60474	11151	CLABP,CLIPINA,HCORO1,IMD8,TACO,p57	coronin 1A	Cytoplasm
CA2	0.000558442	0.000569573	0.111778	0.236702	0.000712	3.21e-19	0.00285271	0.00303101	0.858112	0.636549	0.00634703	0.000521552	-0.383192	-3.60546	760	CA-II,CAC,CAII,Car2,HEL-76,HEL-S-282	carbonic anhydrase 2	Cytoplasm	enzyme
FOLH1	0.000834793	0.000856784	0.800326	1	0.00227002	0.00623053	0.0041859	0.00460256	0.826213	0.894002	0.00634703	0.00157504	-0.348023	-3.6062	2346	FGCP,FOLH,GCP2,GCPII,NAALAD1,NAALAdase,PSM,PSMA,mGCP	folate hydrolase 1	Plasma Membrane	peptidase
A2M	0.000439825	0.000446389	0.400734	0.820031	0.0010528	0.00330033	0.00715354	0.00844488	0.678436	0.771264	0.0062093	6.88e-05	-0.463808	-3.61541	2	A2MD,CPAMD5,FWP007,S863-7	alpha-2-macroglobulin	Extracellular Space	transporter
PJA1	0.000360294	0.000365196	0.292215	0.623577	0.000727626	3.21e-19	0.00497949	0.00561538	0.89945	0.628791	0.00608095	6.28e-19	-0.626914	-3.62423	64219	PRAJA1,RNF70	praja ring finger ubiquitin ligase 1	Cytoplasm	enzyme
DUSP6	2.38e-05	2.38e-05	0.0138163	0.0210408	8.33e-05	3.21e-19	0.00016	0.00016	0.24841	0.305949	0.00601923	1.74e-05	-0.502602	-3.62827	1848	HH19,MKP3,PYST1	dual specificity phosphatase 6	Cytoplasm	phosphatase
TUBB3	0.00257364	0.00279513	0.943908	1	0.023036	0.0385496	0.0211693	0.0300495	0.999966	0.976489	0.00574752	0.000317136	-0.410142	-3.64658	10381	CDCBM,CDCBM1,CFEOM3,CFEOM3A,FEOM3,TUBB4,beta-4	tubulin beta 3 class III	Cytoplasm
PRKAR1A	0.00132196	0.0013727	0.0350541	0.0648739	0.00190926	0.00623053	0.0278268	0.0418622	0.875683	0.845646	0.00572139	1.92e-05	-0.486835	-3.64859	5573	ACRDYS1,ADOHR,CAR,CNC,CNC1,PKR1,PPNAD1,PRKAR1,TSE1	protein kinase cAMP-dependent type I regulatory subunit alpha	Cytoplasm	kinase
ABCF1	0.000591973	0.000603041	0.961095	1	0.00177485	0.00623053	0.0209452	0.0296377	0.882872	0.776005	0.005625	6.28e-19	-0.59537	-3.65596	23	ABC27,ABC50	ATP binding cassette subfamily F member 1	Cytoplasm	transporter
SPATA2L	0.00102708	0.00105625	0.542724	1	0.0028478	0.00727802	0.0156694	0.0210612	0.910593	0.845646	0.00553769	0.000241935	-0.4448	-3.66108	124044	C16orf76,tamo	spermatogenesis associated 2 like
AP4M1	0.00163326	0.00171418	0.416036	0.846056	0.00265686	0.00727802	0.00920679	0.0113302	0.888769	0.845646	0.00448066	1.74e-05	-0.477358	-3.73188	9179	CPSQ3,MU-4,MU-ARP2,SPG50	adaptor related protein complex 4 mu 1 subunit	Cytoplasm
PRMT5	0.00325983	0.00360163	0.48386	0.950144	0.00838688	0.018123	0.01418	0.0186401	0.939123	0.906943	0.00418333	6.39e-05	-0.4436	-3.74952	10419	HRMT1L5,IBP72,JBP1,SKB1,SKB1Hs	protein arginine methyltransferase 5	Cytoplasm	enzyme
ARHGEF2	0.00282884	0.00308347	0.480037	0.945429	0.00521812	0.0116175	0.0289848	0.0439789	0.999966	0.894002	0.00301818	6.28e-19	-0.549528	-3.84224	9181	GEF,GEF-H1,GEFH1,LFP40,NEDMHM,P40	Rho/Rac guanine nucleotide exchange factor 2	Cytoplasm
MBD3	0.00279778	0.00304764	0.0569731	0.112579	0.00264225	0.00623053	0.0141415	0.0185491	0.925407	0.828577	0.00301818	4.67e-05	-0.468977	-3.84257	53615		methyl-CpG binding domain protein 3	Nucleus	enzyme
RMND5B	0.000810323	0.000830968	0.465642	0.926123	0.00206537	0.00623053	0.00424277	0.00472254	0.882872	0.842408	0.00296296	6.28e-19	-0.660109	-3.84914	64777	GID2,GID2B	required for meiotic nuclear division 5 homolog B
MAPKAPK5	0.00383281	0.00430325	0.725194	1	0.00551364	0.0136869	0.00820209	0.00992335	0.957829	0.894002	0.00250968	1.28e-05	-0.487072	-3.9055	8550	MAPKAP-K5,MK-5,MK5,PRAK	mitogen-activated protein kinase-activated protein kinase 5	Cytoplasm	kinase
DTX4	0.000303109	0.000305699	0.269784	0.577575	0.000666667	3.21e-19	0.00268853	0.00283607	0.869325	0.69659	0.00206164	6.28e-19	-0.569017	-3.97283	23220	RNF155	deltex E3 ubiquitin ligase 4	Cytoplasm	enzyme
ATXN1	0.000460417	0.000466667	0.47266	0.936842	0.00182353	0.00623053	0.00752273	0.009	0.910593	0.865901	0.0016791	6.28e-19	-0.593448	-4.03913	6310	ATX1,D6S504E,SCA1	ataxin 1	Nucleus	transcription regulator
RND3	0.000203333	0.000203333	0.970337	1	0.000600917	3.21e-19	0.000528302	0.00054717	0.588189	0.628791	0.0016	6.28e-19	-0.481845	-4.06029	390	ARHE,Rho8,RhoE,memB	Rho family GTPase 3	Cytoplasm	enzyme
TUBA1A	0.00251513	0.00272478	0.0689053	0.140311	0.00296943	0.00870647	0.0216479	0.0308576	0.910593	0.855713	0.001488	1.74e-05	-0.479073	-4.08121	7846	B-ALPHA-1,LIS3,TUBA3	tubulin alpha 1a	Cytoplasm
DNAJA1	6.47e-19	6.47e-19	0.264349	0.566278	5e-05	3.21e-19	5.26e-18	5.26e-18	0.240167	0.281926	0.001488	6.28e-19	-0.729118	-4.0819	3301	DJ-2,DjA1,HDJ2,HSDJ,HSJ-2,HSJ2,HSPF4,NEDD7,hDJ-2	DnaJ heat shock protein family (Hsp40) member A1	Nucleus
ETV5	8.41e-05	8.41e-05	0.862862	1	0.000148515	3.21e-19	0.000404255	0.000425532	0.446836	0.447213	0.00145082	6.28e-19	-0.566737	-4.09388	2119	ERM	ETS variant 5	Nucleus	transcription regulator
EIF4G2	0.000853659	0.000876829	0.861436	1	0.00271448	0.00727802	0.0272426	0.0408069	0.910593	0.863564	0.00138843	6.28e-19	-0.667241	-4.10736	1982	AAG1,DAP5,NAT1,P97	eukaryotic translation initiation factor 4 gamma 2	Cytoplasm	translation regulator
IRAK1	0.00117215	0.00121637	0.301437	0.641778	0.00161211	0.00503778	0.00195098	0.00203922	0.898076	0.772778	0.00131897	6.28e-19	-0.499633	-4.13015	3654	IRAK,pelle	interleukin 1 receptor associated kinase 1	Plasma Membrane	kinase
NUAK1	0.000705036	0.000723343	0.327259	0.689671	0.00134805	0.00503778	0.00820144	0.00990288	0.910593	0.772778	0.00129464	6.28e-19	-0.659084	-4.14659	9891	ARK5	NUAK family kinase 1	Nucleus	kinase
SLC38A2	3.43e-05	3.43e-05	0.203708	0.439039	0.000148515	3.21e-19	0.0149537	0.0198744	0.64123	0.628791	0.00129464	6.28e-19	-0.605755	-4.1489	54407	ATA2,PRO1068,SAT2,SNAT2	solute carrier family 38 member 2	Plasma Membrane	transporter
IARS	0.000694203	0.000710145	0.206663	0.445502	0.00209582	0.00623053	0.0289811	0.0439433	0.910593	0.85625	0.00123365	6.28e-19	-0.598723	-4.17159	3376	GRIDHH,IARS1,ILERS,ILRS,IRS,PRO0785	isoleucyl-tRNA synthetase	Cytoplasm	enzyme
NPTX2	6.47e-19	6.47e-19	0.0412683	0.0783171	6.47e-18	3.21e-19	5.26e-18	5.26e-18	0.0425	0.0916667	0.0012	6.28e-19	-0.661409	-4.17951	4885	NARP,NP-II,NP2	neuronal pentraxin 2	Extracellular Space
METAP1	0.0105642	0.0136291	0.892858	1	0.0273955	0.0404285	0.0264544	0.0393949	0.999966	0.98597	0.00109709	6.76e-06	-0.512347	-4.19702	23173	MAP1A,MetAP1A	methionyl aminopeptidase 1	Cytoplasm	peptidase
PLS3	0.00121396	0.00126079	0.272356	0.582961	0.00261986	0.00623053	0.00878344	0.0107675	0.923354	0.835319	0.00098	6.28e-19	-0.550158	-4.21565	5358	BMND18,T-plastin	plastin 3	Cytoplasm
CSF1R	0.000567812	0.000578662	0.86551	1	0.00184231	0.00623053	0.0157972	0.0212414	0.679661	0.628791	0.00089899	0.000241848	-0.403661	-4.23404	1436	C-FMS,CD115,CSF-1R,CSFR,FIM2,FMS,HDLS,M-CSF-R	colony stimulating factor 1 receptor	Plasma Membrane	kinase
COL16A1	0.0020722	0.00220773	0.863162	1	0.00438177	0.00999001	0.00836333	0.0101667	0.875683	0.845646	0.00089899	0.000155763	-0.415674	-4.23579	1307	447AA,FP1572	collagen type XVI alpha 1 chain	Extracellular Space
APEH	0.000271429	0.000271429	0.189705	0.409009	0.000727626	3.21e-19	0.0215638	0.0307055	0.867328	0.720365	0.000833333	6.28e-19	-0.635436	-4.24932	327	AARE,ACPH,APH,D3F15S2,D3S48E,DNF15S2,OPH	acylaminoacyl-peptide hydrolase	Cytoplasm	peptidase
CRH	1.28e-05	1.28e-05	0.00226667	0.00273333	5e-05	3.21e-19	5.26e-18	5.26e-18	0.120313	0.259739	0.000320513	6.28e-19	-0.533391	-4.45743	1392	CRF,CRH1	corticotropin releasing hormone	Extracellular Space	cytokine
GNAI1	0.00287014	0.00312881	0.958149	1	0.0134946	0.023374	0.0289848	0.0439789	0.999966	0.951074	0.00027027	7.07e-05	-0.427709	-4.49343	2770	Gi	G protein subunit alpha i1	Plasma Membrane	enzyme
NETO2	3.8e-05	3.8e-05	0.337995	0.710008	0.000151261	3.21e-19	0.00424277	0.00472254	0.721607	0.628791	0.000260274	6.28e-19	-0.67116	-4.49483	81831	BTCL2,NEOT2	neuropilin and tolloid like 2	Plasma Membrane
SHROOM2	0.000249267	0.000249267	0.0173731	0.0277077	0.000402597	3.21e-19	0.016026	0.021602	0.875683	0.471341	0.000228571	6.28e-19	-0.644465	-4.54214	357	APXL,HSAPXL	shroom family member 2	Plasma Membrane	ion channel
RELN	0.00160196	0.00168021	0.495219	0.966615	0.00283221	0.00727802	0.0166788	0.0226673	0.867328	0.845646	0.000173913	4.67e-05	-0.437963	-4.59392	5649	ETL7,LIS2,PRO1598,RL	reelin	Extracellular Space	peptidase
TMEM151B	0.000853659	0.000876829	0.0646653	0.130384	0.00108683	0.00330033	0.00559259	0.00635648	0.910593	0.714243	0.000173913	6.28e-19	-0.531901	-4.60285	441151	C6orf137,TMEM193,bA444E17.5	transmembrane protein 151B
LBH	1.28e-05	1.28e-05	0.390322	0.802756	0.000107143	3.21e-19	5.26e-18	5.26e-18	0.24841	0.561171	8.33e-05	6.28e-19	-0.670548	-4.72914	81606		limb bud and heart development	Nucleus	transcription regulator
HSPA8	6.47e-19	6.47e-19	0.282628	0.604385	6.45e-05	3.21e-19	0.00016	0.00016	0.0946	0.552486	7.02e-05	6.28e-19	-0.727367	-4.78255	3312	HEL-33,HEL-S-72p,HSC54,HSC70,HSC71,HSP71,HSP73,HSPA10,LAP-1,LAP1,NIP71	heat shock protein family A (Hsp70) member 8	Cytoplasm	enzyme
PLCL2	8.02e-05	8.02e-05	0.0263723	0.0460941	0.000148515	3.21e-19	0.00868507	0.0106169	0.803629	0.375755	6e-05	6.28e-19	-0.748347	-4.9058	23228	PLCE2	phospholipase C like 2	Cytoplasm	enzyme
SPRY4	0.00108791	0.00112188	0.850918	1	0.00227002	0.00623053	0.00820209	0.00992335	0.882872	0.703481	6e-05	1.74e-05	-0.472192	-4.95486	81848	HH17	sprouty RTK signaling antagonist 4	Plasma Membrane
CX3CR1	6.47e-19	6.47e-19	1.68e-17	1.68e-17	6.47e-18	3.21e-19	0.000166667	0.000166667	0.120313	0.059	4.26e-05	6.28e-19	-0.546795	-5.00903	1524	CCRL1,CMKBRL1,CMKDR1,GPR13,GPRV28,V28	C-X3-C motif chemokine receptor 1	Plasma Membrane	G-protein coupled receptor
ACAT2	0.000772727	0.000792781	0.00797297	0.0114865	0.000580488	3.21e-19	0.00280159	0.00296032	0.867328	0.587945	2.33e-05	6.28e-19	-0.551157	-5.02955	39		acetyl-CoA acetyltransferase 2	Cytoplasm	enzyme
ABCG2	3.8e-05	3.8e-05	0.0755507	0.154932	0.000107143	3.21e-19	0.000228571	0.000228571	0.381152	0.375755	2.16e-18	6.28e-19	-0.533979	-5.06159	9429	ABC15,ABCP,BCRP,BCRP1,BMDP,CD338,CDw338,EST157481,GOUT1,MRX,MXR,MXR-1,MXR1,UAQTL1	ATP binding cassette subfamily G member 2 (Junior blood group)	Plasma Membrane	transporter
RNH1	0.000942825	0.000968326	0.112456	0.238257	0.00110145	0.00330033	0.00680408	0.00796735	0.867328	0.771264	2.16e-18	6.28e-19	-0.520493	-5.10148	6050	RAI,RNH	ribonuclease/angiogenin inhibitor 1	Cytoplasm
PSME3	0.00255531	0.00277154	0.0698587	0.142375	0.00227002	0.00623053	0.0066318	0.00772803	0.929587	0.797731	2.16e-18	6.28e-19	-0.639021	-5.11445	10197	HEL-S-283,Ki,PA28-gamma,PA28G,PA28gamma,REG-GAMMA	proteasome activator subunit 3	Cytoplasm	peptidase
TIMM10B	0.000568592	0.000579422	0.00388889	0.00492593	0.000357616	3.21e-19	0.000882353	0.000911765	0.830966	0.447213	2.16e-18	6.28e-19	-0.634553	-5.1274	26515	FXC1,TIM10B,Tim9b	translocase of inner mitochondrial membrane 10B	Cytoplasm	transporter
ABCA8	1.28e-05	1.28e-05	0.826421	1	0.000148515	3.21e-19	5.26e-18	5.26e-18	0.240167	0.628791	2.16e-18	6.28e-19	-0.51269	-5.18152	10351		ATP binding cassette subfamily A member 8	Plasma Membrane	transporter
C3	7.07e-05	7.07e-05	0.109842	0.232239	0.000107143	3.21e-19	5.26e-18	5.26e-18	0.240167	0.298829	2.16e-18	6.28e-19	-0.499253	-5.21032	718	AHUS5,ARMD9,ASP,C3a,C3b,CPAMD1,HEL-S-62p	complement C3	Extracellular Space	peptidase
QARS	0.0101134	0.0129419	0.591923	1	0.0111434	0.0199225	0.0161532	0.0217937	0.999966	0.956289	2.16e-18	6.28e-19	-0.498773	-5.22097	5859	GLNRS,MSCCA,PRO2195	glutaminyl-tRNA synthetase	Cytoplasm	enzyme
AIMP2	0.00381453	0.00428221	0.339678	0.713171	0.00534477	0.0122699	0.0289775	0.0439076	0.915569	0.88836	2.16e-18	6.28e-19	-0.500183	-5.22456	7965	JTV-1,JTV1,P38	aminoacyl tRNA synthetase complex interacting multifunctional protein 2	Plasma Membrane
RPS6KA3	0.00340356	0.00378699	0.670165	1	0.00611733	0.0161681	0.00878344	0.0107675	0.910593	0.908596	2.16e-18	6.28e-19	-0.501647	-5.23792	6197	CLS,HU-3,ISPK-1,MAPKAPK1B,MRX19,RSK,RSK2,S6K-alpha3,p90-RSK2,pp90RSK2	ribosomal protein S6 kinase A3	Cytoplasm	kinase
DHCR24	0.000237952	0.000237952	0.854521	1	0.00152791	0.00503778	0.00016	0.00016	0.867328	0.845646	2.16e-18	6.28e-19	-0.575164	-5.24099	1718	DCE,Nbla03646,SELADIN1,seladin-1	24-dehydrocholesterol reductase	Cytoplasm	enzyme
IVNS1ABP	3.8e-05	3.8e-05	0.189706	0.409088	0.000150442	3.21e-19	0.00743629	0.00884942	0.492208	0.670945	2.16e-18	6.28e-19	-0.711872	-5.25876	10625	FLARA3,HSPC068,KLHL39,ND1,NS-1,NS1-BP,NS1BP	influenza virus NS1A binding protein	Nucleus
CITED2	8.02e-05	8.02e-05	0.0451399	0.0871049	0.000147541	3.21e-19	0.000166667	0.000166667	0.418932	0.298829	2.16e-18	6.28e-19	-0.61422	-5.3716	10370	ASD8,MRG-1,MRG1,P35SRJ,VSD2	Cbp/p300 interacting transactivator with Glu/Asp rich carboxy-terminal domain 2	Nucleus	transcription regulator
RABGGTA	0.00239664	0.00258714	0.601312	1	0.00352064	0.00870647	0.00777985	0.00936194	0.888769	0.865901	2.16e-18	6.28e-19	-0.529871	-5.5317	5875	PTAR3	Rab geranylgeranyltransferase alpha subunit	Extracellular Space	enzyme
NPY	7.07e-05	7.07e-05	0.498197	0.969423	0.000150442	3.21e-19	0.00114444	0.0012	0.404314	0.588856	2.16e-18	6.28e-19	-0.558157	-5.80866	4852	PYY4	neuropeptide Y	Plasma Membrane
CHN2	0.000177305	0.000177305	0.026358	0.0454815	0.000148515	3.21e-19	0.00195098	0.00203922	0.803629	0.305949	2.16e-18	6.28e-19	-0.687539	-5.91308	1124	ARHGAP3,BCH,CHN2-3,RHOGAP3	chimerin 2	Cytoplasm
SLC36A1	0.000237952	0.000237952	0.00118182	0.00118182	0.000148515	3.21e-19	0.000809524	0.000825397	0.867328	0.298829	2.16e-18	6.28e-19	-0.730429	-6.03124	206358	Dct1,LYAAT1,PAT1,TRAMD3	solute carrier family 36 member 1	Plasma Membrane	transporter
PAFAH1B1	0.00218534	0.00233374	0.31447	0.665078	0.00410243	0.00999001	0.01225	0.0156302	0.888342	0.845646	2.16e-18	6.28e-19	-0.581744	-6.06951	5048	LIS1,LIS2,MDCR,MDS,NudF,PAFAH	platelet activating factor acetylhydrolase 1b regulatory subunit 1	Cytoplasm	enzyme
CLCN4	0.00105658	0.00108642	0.0631857	0.127114	0.00098722	0.00330033	0.00195098	0.00203922	0.882872	0.587945	2.16e-18	6.28e-19	-0.648678	-6.15487	1183	CLC4,ClC-4,ClC-4A,MRX15,MRX49	chloride voltage-gated channel 4	Plasma Membrane	ion channel
NEUROD6	6.47e-19	6.47e-19	1.68e-17	1.68e-17	6.47e-18	3.21e-19	5.26e-18	5.26e-18	0.0425	0.0275	2.16e-18	6.28e-19	-0.790059	-6.15762	63974	Atoh2,MATH2,Math-2,NEX1M,Nex1,bHLHa2	neuronal differentiation 6	Nucleus	transcription regulator
RNF19B	0.000591973	0.000603679	0.00931707	0.01335	0.000379085	3.21e-19	0.0019537	0.0020463	0.797663	0.458949	2.16e-18	6.28e-19	-0.597244	-6.20597	127544	IBRDC3,NKLAM	ring finger protein 19B	Cytoplasm	enzyme
PNOC	0.000166065	0.000166065	0.968901	1	0.00123099	0.00503778	0.0171803	0.0235279	0.240167	0.771264	2.16e-18	6.28e-19	-0.602257	-6.24835	5368	N/OFQ,NOP,OFQ,PPNOC,ppN/OFQ	prepronociceptin	Extracellular Space
TRIB2	0.000211921	0.000211921	0.0205882	0.0336912	0.000148515	3.21e-19	0.000166667	0.000166667	0.769675	0.408065	2.16e-18	6.28e-19	-0.614366	-6.39285	28951	C5FW,GS3955,TRB2	tribbles pseudokinase 2	Plasma Membrane	kinase
SST	6.47e-19	6.47e-19	0.779967	1	6.47e-18	0.0404285	5.26e-18	5.26e-18	8.42e-17	0.0916667	2.16e-18	6.28e-19	-0.930768	-6.71736	6750	SMST	somatostatin	Extracellular Space

## Sheet: TableS3_str.sig.genes
Symbol	Fisher	Fisher.OC	maxP	maxP.OC	Stouffer	Stouffer.OC	roP	roP.OC	PR	SR	REM	FEM	Mu	ZVal	ENTREZID	SYNONYMS	DESCRIPTION	LOCATION	FAMILY
LAMP2	0.00670806	0.0079371	0.183175	0.352916	0.00679479	2.67626e-19	0.012322	0.0147853	0.90458	0.820345	0.0266884	0.000480916	-0.591443	-3.41984	3920	CD107b,LAMP-2,LAMPB,LGP-96,LGP110	lysosomal associated membrane protein 2	Plasma Membrane	enzyme
PCLO	0.00207432	0.00265541	0.130211	0.234634	0.00309302	2.67626e-19	0.0053835	0.00614078	0.835212	0.837903	2.3444e-17	3.66313e-18	0.719864	5.68386	27445	ACZ,PCH3	piccolo presynaptic cytomatrix protein	Cytoplasm	transporter
SLC44A1	0.00884475	0.0108276	0.812261	0.999992	0.0280135	0.0118243	0.0138271	0.0167719	0.907337	0.913897	0.0258397	0.000176796	-0.572241	-3.44366	23446	CD92,CDW92,CHTL1,CTL1	solute carrier family 44 member 1	Plasma Membrane	transporter
GPR155	0.0107993	0.0135943	0.146128	0.270737	0.0143676	0.0014556	0.0259366	0.0337068	0.908053	0.86192	0.00626786	0.000924791	0.498968	3.99504	151556	DEP.7,DEPDC3,PGR22	G protein-coupled receptor 155	Plasma Membrane	G-protein coupled receptor
PHLPP1	0.00154902	0.00209804	0.1598	0.300214	0.00162025	2.67626e-19	0.00247664	0.0026729	0.835212	0.804329	0.000933333	3.66313e-18	-0.78252	-4.60066	23239	PHLPP,PLEKHE1,PPM3A,SCOP	PH domain and leucine rich repeat protein phosphatase 1	Cytoplasm	enzyme
CPLX2	0.00154902	0.00209804	0.144987	0.267848	0.00162025	2.67626e-19	0.0174589	0.0217137	0.835212	0.847607	0.0472265	2.98507e-05	-0.675136	-3.19966	10814	921-L,CPX-2,CPX2,Hfb1	complexin 2	Cytoplasm
KCNJ10	0.001856	0.00244	0.685873	0.999992	0.00735866	2.67626e-19	0.0197181	0.0248152	0.871543	0.910082	0.0270719	2.5641e-05	-0.610133	-3.41359	3766	BIRK-10,KCNJ13-PEN,KIR1.2,KIR4.1,SESAME	potassium voltage-gated channel subfamily J member 10	Plasma Membrane	ion channel
NELL2	0.00515766	0.00595495	0.267562	0.534624	0.0081027	2.67626e-19	0.0351593	0.0480059	0.908053	0.847607	0.0389157	0.000146199	0.55922	3.27436	4753	NRP2	neural EGFL like 2	Extracellular Space
SPRED1	0.00776872	0.00932487	0.276059	0.552636	0.0187468	0.00544662	0.0164955	0.0203705	0.886662	0.904221	0.0002	2.98507e-05	-0.631701	-5.02201	161742	NFLS,PPP1R147,hSpred1,spred-1	sprouty related EVH1 domain containing 1	Plasma Membrane
UGT8	0.00138272	0.00188889	0.446781	0.88697	0.00251887	2.67626e-19	0.0054381	0.00619524	0.835212	0.837903	0.00781667	5.78512e-05	-0.592052	-3.91595	7368	CGT,UGT4	UDP glycosyltransferase 8	Cytoplasm	enzyme
NPC1	0.00797406	0.00961608	0.119893	0.210615	0.00789385	2.67626e-19	0.00540191	0.00614833	0.907337	0.822198	0.0291837	0.00125362	-0.53109	-3.38035	4864	NPC,SLC65A1	NPC intracellular cholesterol transporter 1	Cytoplasm	transporter
GOLGA7	0.0053	0.00614681	0.0176087	0.0205652	0.00395402	2.67626e-19	0.00875593	0.0102441	0.886662	0.80276	0.00115	5.78512e-05	-0.594442	-4.49099	51125	GCP16,GOLGA3AP1,GOLGA7A,HSPC041	golgin A7	Cytoplasm
SNTA1	0.0107633	0.013531	0.596828	0.999992	0.0263372	0.0114437	0.0114639	0.0136056	0.908053	0.921156	0.000944444	0.000112583	-0.572034	-4.5558	6640	LQT12,SNT1,TACIP1,dJ1187J4.5	syntrophin alpha 1	Plasma Membrane
STXBP5L	0.0040997	0.00475831	0.253537	0.505184	0.00623693	2.67626e-19	0.0205131	0.0259272	0.889661	0.837903	0.003475	3.66313e-18	0.702936	4.1924	9515	LLGL4	syntaxin binding protein 5 like	Cytoplasm
SLC2A3	0.00815511	0.00985805	0.482065	0.94425	0.0123443	0.0014556	0.0139256	0.0169206	0.886662	0.892999	0.0180531	0.00298682	0.444761	3.56409	6515	GLUT3	solute carrier family 2 member 3	Plasma Membrane	transporter
CD9	0.00434513	0.0050177	0.152818	0.285219	0.00403889	2.67626e-19	0.0087372	0.0102253	0.886662	0.804329	0.0419598	0.000558219	-0.572774	-3.24014	928	BTCC-1,DRAP-27,MIC3,MRP-1,TSPAN-29,TSPAN29	CD9 molecule	Plasma Membrane
PGM2L1	0.00122727	0.00171212	0.837925	0.999992	0.00496186	2.67626e-19	0.0053835	0.00614078	0.835212	0.910521	0.00148	3.66313e-18	0.672131	4.39655	283209	BM32A,PMMLP	phosphoglucomutase 2 like 1	Cytoplasm	enzyme
TJP2	0.00644634	0.00758773	0.0963402	0.159603	0.0075	2.67626e-19	0.00872414	0.0101862	0.886662	0.837903	0.0478351	0.00127404	-0.571227	-3.1877	9414	C9DUPq21.11,DFNA51,DUP9q21.11,PFIC4,X104,ZO2	tight junction protein 2	Plasma Membrane	kinase
RFTN2	0.00122727	0.00169231	0.0716098	0.111509	0.00150943	2.67626e-19	0.00537186	0.00612563	0.835212	0.804329	2.3444e-17	3.66313e-18	-0.863377	-6.74209	130132	C2orf11,Raftlin-2	raftlin family member 2
LRRC8D	0.00606981	0.00706981	0.301626	0.606317	0.00659934	2.67626e-19	0.00487006	0.00553107	0.886662	0.847607	0.00360976	7.2e-05	-0.608658	-4.17489	55144	LRRC5	leucine rich repeat containing 8 VRAC subunit D	Plasma Membrane	G-protein coupled receptor
ACSS1	0.00105455	0.00147273	0.00511111	0.00522222	0.000769231	2.67626e-19	0.00222222	0.00235802	0.835212	0.705395	0.0144694	2.5641e-05	-0.846383	-3.65573	84532	ACAS2L,ACECS1,AceCS2L	acyl-CoA synthetase short chain family member 1	Cytoplasm	enzyme
CAPN3	0.00253398	0.00309223	0.200902	0.391127	0.00423037	2.67626e-19	0.00301739	0.00327826	0.835212	0.828773	0.0389157	5.71429e-05	-0.630673	-3.2773	825	CANP3,CANPL3,LGMD2,LGMD2A,nCL-1,p94	calpain 3	Cytoplasm	peptidase
ZHX2	0.00477641	0.00548649	0.0434912	0.0579455	0.00394048	2.67626e-19	0.0080365	0.00931022	0.879407	0.722241	0.0407485	5.78512e-05	-0.780899	-3.25344	22882	AFR1,RAF	zinc fingers and homeoboxes 2	Nucleus	transcription regulator
SPNS2	0.00656312	0.00774751	0.0793333	0.126447	0.00580812	2.67626e-19	0.00574208	0.00655204	0.871543	0.804329	0.0266884	5.55556e-05	-0.759553	-3.42037	124976		sphingolipid transporter 2		transporter
MAP6D1	0.00983778	0.0121771	0.138896	0.253642	0.0107819	0.0014556	0.0245987	0.0318189	0.903881	0.837903	0.00626786	0.000903409	-0.500099	-4.00558	79929	MAPO6D1,SL21	MAP6 domain containing 1	Cytoplasm
CAT	0.00182353	0.00242017	0.0409767	0.052907	0.00150943	2.67626e-19	0.00506383	0.00574866	0.835212	0.705395	0.0407485	2.98507e-05	-0.929507	-3.25284	847		catalase	Cytoplasm	enzyme
COQ9	0.0102687	0.0128116	0.0612143	0.0895575	0.0106081	0.0014556	0.030711	0.0408851	0.920683	0.804329	0.049852	6.55738e-05	-0.740073	-3.16267	57017	C16orf49,COQ10D5	coenzyme Q9	Cytoplasm
ITGB5	0.012247	0.0157396	0.0722182	0.112633	0.0124261	0.0014556	0.031057	0.0414173	0.922206	0.847607	0.00947297	0.000284314	-0.562985	-3.82425	3693		integrin subunit beta 5	Plasma Membrane
IQCK	0.0157362	0.0209631	0.792285	0.999992	0.0507763	0.0299037	0.0192926	0.0241977	0.981073	0.970562	0.0364187	0.000359091	-0.524768	-3.30091	124152		IQ motif containing K
GALNT7	0.00860905	0.0105046	0.131374	0.237	0.010102	2.67626e-19	0.0351593	0.0480059	0.908743	0.847607	0.000538462	5.78512e-05	-0.593683	-4.72184	51809	GALNAC-T7,GalNAcT7	polypeptide N-acetylgalactosaminyltransferase 7	Cytoplasm	enzyme
SEC31B	0.00902323	0.0110586	0.7878	0.999992	0.0274747	0.0118243	0.00506383	0.00574866	0.879407	0.930387	0.00133333	0.00016092	-0.560486	-4.46561	25956	SEC31B-1,SEC31L2	SEC31 homolog B, COPII coat complex component	Cytoplasm
DUSP7	0.0014	0.00191667	0.0025	0.0025	0.001	2.67626e-19	0.00537186	0.00612563	0.835212	0.740772	2.3444e-17	3.66313e-18	-0.772742	-6.08136	1849	MKPX,PYST2	dual specificity phosphatase 7	Cytoplasm	phosphatase
PRKCD	0.019948	0.0275681	0.0724107	0.113112	0.0185338	0.00544662	0.0221256	0.0282886	0.948783	0.857447	0.0152202	0.00265968	-0.451309	-3.61978	5580	ALPS3,CVID9,MAY1,PKCD,nPKC-delta	protein kinase C delta	Cytoplasm	kinase
NUDT11	0.000647059	0.001	0.176104	0.336679	0.00162025	2.67626e-19	0.00310569	0.00339024	0.835212	0.847607	2.3444e-17	3.66313e-18	0.87586	6.8295	55190	APS1,ASP1,DIPP3b,DIPP3beta,hDIPP3beta	nudix hydrolase 11	Cytoplasm	phosphatase
NT5E	0.00255981	0.00311005	0.476487	0.935082	0.00836951	2.67626e-19	0.0053835	0.00614078	0.864312	0.884132	0.000454545	5.55556e-05	-0.614665	-4.89007	4907	CALJA,CD73,E5NT,NT,NT5,NTE,eN,eNT	5'-nucleotidase ecto	Plasma Membrane	phosphatase
EIF2D	0.0201696	0.0279062	0.171596	0.326635	0.0228516	0.00745573	0.0287359	0.0377997	0.930936	0.869328	0.0356497	0.000411255	-0.588719	-3.31062	1939	HCA56,LGTN	eukaryotic translation initiation factor 2D	Cytoplasm	transporter
SH3RF2	0.00207432	0.00265541	0.04146	0.0539	0.00205556	2.67626e-19	0.014489	0.0176455	0.835212	0.80276	0.00145455	0.000176796	-0.558598	-4.45424	153769	HEPP1,POSHER,PPP1R39,RNF158	SH3 domain containing ring finger 2	Extracellular Space
FAM69C	0.0046516	0.0053484	0.901098	0.999992	0.020309	0.00640342	0.0322621	0.0433822	0.886662	0.930415	0.00465909	0.000102941	-0.574669	-4.0975	125704	C18orf51	family with sequence similarity 69 member C
NAA40	0.0789408	0.136649	0.704715	0.999992	0.250873	0.210833	0.0335394	0.045395	0.997108	0.994478	0.0148137	0.00252833	-0.453675	-3.64213	79829	NAT11,NatD,PATT1,hNatD	N(alpha)-acetyltransferase 40, NatD catalytic subunit
CUTC	0.0133697	0.0174047	0.0475699	0.0673371	0.0123917	0.0014556	0.0306008	0.0407078	0.908053	0.837903	0.0234803	0.000534296	-0.590967	-3.47144	51076	CGI-32	cutC copper transporter	Cytoplasm
CREG2	0.00129333	0.00178667	0.0148947	0.0163684	0.00136957	2.67626e-19	0.0108256	0.012782	0.835212	0.80276	0.0002	2.98507e-05	0.626929	4.99277	200407		cellular repressor of E1A stimulated genes 2	Extracellular Space	enzyme
ETNK2	0.00129333	0.00178667	0.00913333	0.00973333	0.001	2.67626e-19	0.0107243	0.0126657	0.835212	0.722241	0.00214286	2.5641e-05	-0.69043	-4.33829	55224	EKI2,HMFT1716	ethanolamine kinase 2	Cytoplasm	kinase
PACSIN3	0.0005625	0.000875	0.02	0.0237037	0.000444444	2.67626e-19	0.000772727	0.000772727	0.835212	0.626	0.00957333	3.66313e-18	-0.961152	-3.81917	29763	SDPIII	protein kinase C and casein kinase substrate in neurons 3	Cytoplasm
SEMA3G	0.0009375	0.00133333	0.1172	0.20422	0.00109524	2.67626e-19	0.0024381	0.0026381	0.835212	0.722241	0.0478351	5.55556e-05	-0.652604	-3.1843	56920	sem2	semaphorin 3G	Cytoplasm
ITGAX	0.00153261	0.00207527	0.854305	0.999992	0.00784393	2.67626e-19	0.0119651	0.0142715	0.835212	0.892999	0.00502128	5.55556e-05	-0.637715	-4.06748	3687	CD11C,SLEB6	integrin subunit alpha X	Plasma Membrane	transmembrane receptor
CYGB	0.0104072	0.0129991	0.403421	0.80931	0.0173846	0.00492005	0.031498	0.0421839	0.886662	0.847607	0.003475	0.000509158	-0.522707	-4.18842	114757	HGB,STAP	cytoglobin	Cytoplasm	transporter
CLDN15	0.0084851	0.0103206	0.168506	0.319776	0.0110262	0.0014556	0.0024381	0.0026381	0.907337	0.857447	0.0185776	0.00307857	-0.442768	-3.55159	24146		claudin 15	Plasma Membrane
ITIH4	0.0111896	0.0141945	0.727655	0.999992	0.0471707	0.0281843	0.0114639	0.0136056	0.907337	0.951611	0.0131856	0.00223211	-0.458481	-3.67866	3700	GP120,H4P,IHRP,ITI-HC4,ITIHL1,PK-120,PK120	inter-alpha-trypsin inhibitor heavy chain family member 4	Extracellular Space
NID2	0.0212998	0.0297452	0.817296	0.999992	0.0755154	0.0460551	0.018898	0.0236412	0.922206	0.937618	0.0484819	0.00833007	-0.394924	-3.17423	22795	NID-2	nidogen 2	Extracellular Space

## Sheet: TableS4_PFC.c2cp
ID	pvalue	qvalue	geneID	Count
REACTOME_MAP_KINASE_ACTIVATION_IN_TLR_CASCADE	8.31597e-06	0.00464819	MAP2K4/IRAK1/ELK1/DUSP6/RPS6KA3/MAP2K3/DUSP4	7		1
REACTOME_NFKB_AND_MAP_KINASES_ACTIVATION_MEDIATED_BY_TLR4_SIGNALING_REPERTOIRE	9.33635e-05	0.0124383	MAP2K4/IRAK1/ELK1/DUSP6/RPS6KA3/MAP2K3/DUSP4	7		1
REACTOME_TRIF_MEDIATED_TLR3_SIGNALING	0.000111265	0.0124383	MAP2K4/IRAK1/ELK1/DUSP6/RPS6KA3/MAP2K3/DUSP4	7		1
REACTOME_TRAF6_MEDIATED_INDUCTION_OF_NFKB_AND_MAP_KINASES_UPON_TLR7_8_OR_9_ACTIVATION	0.000143267	0.0133464	MAP2K4/IRAK1/ELK1/DUSP6/RPS6KA3/MAP2K3/DUSP4	7		1
REACTOME_MYD88_MAL_CASCADE_INITIATED_ON_PLASMA_MEMBRANE	0.00022966	0.0145506	MAP2K4/IRAK1/ELK1/DUSP6/RPS6KA3/MAP2K3/DUSP4	7		1
REACTOME_ACTIVATED_TLR4_SIGNALLING	0.00046313	0.0215721	MAP2K4/IRAK1/ELK1/DUSP6/RPS6KA3/MAP2K3/DUSP4	7		1
REACTOME_ERK_MAPK_TARGETS	0.00023429	0.0145506	ELK1/DUSP6/RPS6KA3/DUSP4	4		2
REACTOME_NUCLEAR_EVENTS_KINASE_AND_TRANSCRIPTION_FACTOR_ACTIVATION	0.00040176	0.0204148	ELK1/DUSP6/RPS6KA3/DUSP4	4		2
REACTOME_MAPK_TARGETS_NUCLEAR_EVENTS_MEDIATED_BY_MAP_KINASES	0.000966721	0.0360231	ELK1/DUSP6/RPS6KA3/DUSP4	4		2
ST_ERK1_ERK2_MAPK_PATHWAY	0.000100697	0.0124383	KAT5/DUSP6/MKNK1/RPS6KA3/DUSP4	5		3
ST_P38_MAPK_PATHWAY	0.000205304	0.0145506	MAP2K4/ELK1/MKNK1/MAP2K3/MAPKAPK5	5		4
REACTOME_FORMATION_OF_TUBULIN_FOLDING_INTERMEDIATES_BY_CCT_TRIC	0.000283055	0.0158213	TUBA1A/TUBB3/CCT7/TUBB6	4		5
REACTOME_PREFOLDIN_MEDIATED_TRANSFER_OF_SUBSTRATE_TO_CCT_TRIC	0.000739143	0.0317801	TUBA1A/TUBB3/CCT7/TUBB6	4		5
PID_REELIN_PATHWAY	0.000847556	0.0338385	PAFAH1B1/ARHGEF2/RELN/LRP8	4		7
KEGG_MAPK_SIGNALING_PATHWAY	4.2741e-05	0.011945	HSPA8/MAP2K4/FGFR3/CDC25B/CACNB1/ELK1/DUSP6/MKNK1/RPS6KA3/MAP2K3/GNG12/MAPKAPK5/FGF2/DUSP4	14

## Sheet: TableS5_PFC.go.bp
ID	Description	pvalue	qvalue	geneID	Count
GO:0021543	pallium development	4.42185e-08	0.00012181	FEZ1/PAFAH1B1/SLC38A2/NEUROD6/RELN/LRP8/PAX6/NPY/NR2E1/ID4/CX3CR1/EMX2/GNG12	13
GO:0021987	cerebral cortex development	5.07446e-07	0.000495396	PAFAH1B1/SLC38A2/RELN/LRP8/PAX6/NPY/NR2E1/CX3CR1/EMX2/GNG12	10
GO:0021537	telencephalon development	5.39503e-07	0.000495396	FEZ1/PAFAH1B1/SLC38A2/NEUROD6/RELN/LRP8/PAX6/NPY/NR2E1/CSF1R/ID4/CX3CR1/EMX2/GNG12	14
GO:0030900	forebrain development	9.0472e-07	0.000623067	FEZ1/DCLK1/PAFAH1B1/SLC38A2/NEUROD6/RELN/LRP8/PAX6/NPY/NR2E1/CSF1R/ID4/CX3CR1/EMX2/GNG12/NR4A2/CRH	17
GO:0071294	cellular response to zinc ion	1.31771e-06	0.000725988	MT2A/MT1G/MT1F/MT1X/MT1M	5
GO:0021766	hippocampus development	2.00397e-06	0.000824729	FEZ1/PAFAH1B1/NEUROD6/RELN/LRP8/NR2E1/ID4/EMX2	8
GO:0021761	limbic system development	2.0957e-06	0.000824729	FEZ1/PAFAH1B1/NEUROD6/RELN/LRP8/NR2E1/ID4/EMX2/CRH	9
GO:0006457	protein folding	1.26486e-05	0.00435543	HSPA8/DNAJA1/CCT7/PDIA6/GNB5/GNAI1/WFS1/CD74/PPID/HSPBP1/CHORDC1/FKBP5	12
GO:0010043	response to zinc ion	2.51868e-05	0.00770921	MT2A/CA2/MT1G/MT1F/MT1X/MT1M	6
GO:2001234	negative regulation of apoptotic signaling pathway	2.83076e-05	0.00779799	DNAJA1/ARHGEF2/WFS1/CD74/PSME3/QARS/IVNS1ABP/LGALS3/CX3CR1/HMGB2/NR4A2	11
GO:0071900	regulation of protein serine/threonine kinase activity	4.75481e-05	0.0116875	PRKAR1A/DNAJA1/MAP2K4/RGCC/CD74/TRIB2/IRAK1/DUSP6/CHORDC1/CSF1R/MAP2K3/PAQR3/EDN1/MAPKAPK5/FGF2/ADORA2B/DUSP4	17
GO:0072089	stem cell proliferation	5.09122e-05	0.0116875	PAFAH1B1/ARHGEF2/PAX6/NR2E1/ID4/CX3CR1/HMGB2/FGF2	8
GO:0042493	response to drug	6.8244e-05	0.0144611	SLC1A3/TXNIP/MT2A/HMGCS1/PDE4B/SST/DUSP6/LRP8/ABCG2/ABCA8/EMX2/HMGB2/CRH/EDN1/CRHBP	15
GO:0072330	monocarboxylic acid biosynthetic process	7.86387e-05	0.0154735	SLC1A3/CD74/FA2H/PRKAB2/MCAT/CRABP2/MLYCD/EDN1/SDS/PTGS1	10
GO:0061077	chaperone-mediated protein folding	9.05042e-05	0.016621	HSPA8/CCT7/CD74/PPID/CHORDC1/FKBP5	6
GO:0021952	central nervous system projection neuron axonogenesis	0.000117394	0.0196851	DCLK1/PAFAH1B1/NR2E1/NR4A2	4
GO:0043405	regulation of MAP kinase activity	0.000121481	0.0196851	DNAJA1/MAP2K4/CD74/TRIB2/IRAK1/DUSP6/MAP2K3/PAQR3/EDN1/MAPKAPK5/FGF2/ADORA2B/DUSP4	13
GO:0000187	activation of MAPK activity	0.00020961	0.0320789	MAP2K4/CD74/IRAK1/DUSP6/MAP2K3/MAPKAPK5/FGF2/ADORA2B	8
GO:0045765	regulation of angiogenesis	0.000279717	0.0357701	ENPP2/RGCC/RNH1/C3/BTG1/THBS4/NR2E1/CX3CR1/GPNMB/ANGPTL4/FGF2	11
GO:0001525	angiogenesis	0.000288678	0.0357701	ENPP2/RGCC/RNH1/C3/APOLD1/PARVA/BTG1/THBS4/NR2E1/CX3CR1/GPNMB/HIF3A/EDN1/ANGPTL4/FGF2	15
GO:0016053	organic acid biosynthetic process	0.000295356	0.0357701	SLC1A3/CD74/FA2H/FOLH1/PRKAB2/MCAT/CRABP2/MLYCD/EDN1/SDS/HAS1/PTGS1	12
GO:0046394	carboxylic acid biosynthetic process	0.000295356	0.0357701	SLC1A3/CD74/FA2H/FOLH1/PRKAB2/MCAT/CRABP2/MLYCD/EDN1/SDS/HAS1/PTGS1	12
GO:0021955	central nervous system neuron axonogenesis	0.000298654	0.0357701	DCLK1/PAFAH1B1/NR2E1/NR4A2	4
GO:2001257	regulation of cation channel activity	0.000318329	0.036538	HOMER1/GNB5/PDE4B/RELN/CACNB1/NETO2/CRH/CRHBP	8
GO:0001933	negative regulation of protein phosphorylation	0.000334514	0.0368599	PRKAR1A/PAFAH1B1/DNAJA1/NPM1/TRIB2/DUSP6/SPRY4/QARS/PAX6/TIMP3/CHORDC1/IGFBP3/PAQR3/DUSP4	14
GO:0021819	layer formation in cerebral cortex	0.000371593	0.0389262	PAFAH1B1/RELN/NR2E1	3
GO:0007405	neuroblast proliferation	0.000381528	0.0389262	PAFAH1B1/ARHGEF2/PAX6/ID4/CX3CR1	5
GO:0021885	forebrain cell migration	0.000489011	0.0481106	PAFAH1B1/RELN/NR2E1/CX3CR1/EMX2	5
GO:0050918	positive chemotaxis	0.000529455	0.0485349	LGALS3/CORO1A/HMGB2/GPNMB/FGF2	5
GO:1901653	cellular response to peptide	0.000563327	0.0485349	PRKAR1A/RAB31/ARHGEF2/CYFIP1/CA2/LPIN1/PTPRE/CACNB1/GNG12/NR4A2/EDN1/CRHBP	12
GO:0006633	fatty acid biosynthetic process	0.000567911	0.0485349	CD74/FA2H/PRKAB2/MCAT/MLYCD/EDN1/PTGS1	7
GO:0043409	negative regulation of MAPK cascade	0.000575432	0.0485349	PAFAH1B1/DNAJA1/DUSP6/SPRY4/QARS/TIMP3/PAQR3/DUSP4	8
GO:0021542	dentate gyrus development	0.000581417	0.0485349	NEUROD6/NR2E1/EMX2	3

## Sheet: TableS6_PFC.DO
ID	Description	pvalue	qvalue	geneID	Count
DOID:936	brain disease	0.00183126	0.310384	HSPA8/SLC1A3/A2M/NPM1/RELN/C3/ABCG2/PRODH/FA2H/ACSBG1/CX3CR1/IGFBP3/EMX2/CRH/PNOC/AP4M1/EDN1	17
DOID:2234	focal epilepsy	0.00325369	0.310384	SLC1A3/RELN/C3/CRH/PNOC	5
DOID:1596	mental depression	0.0038568	0.310384	PDE4B/WFS1/MAOA/CRH	4
DOID:14320	generalized anxiety disorder	0.00416738	0.310384	NPY/MAOA	2
DOID:9478	postpartum depression	0.00416738	0.310384	MAOA/CRH	2
DOID:3996	urinary system cancer	0.00496092	0.310384	FAM107A/FGFR3/ACAT2/DUSP6/MT1G/PAX6/LGALS3/DNMT1/WIF1/CSF1R/ID4/IGFBP3/BTG3/CRABP2/EDN1/ANGPTL4/FGF2	17
DOID:3324	mood disorder	0.00502444	0.310384	PDE4B/RELN/WFS1/DUSP6/MAOA/CRH/FKBP5/EDN1/CRHBP	9
DOID:1595	endogenous depression	0.00576909	0.310384	MAOA/CRH	2
DOID:5828	endometrioid ovary carcinoma	0.00576909	0.310384	ETV5/IGFBP3	2
DOID:1826	epilepsy syndrome	0.00745193	0.360831	HSPA8/SLC1A3/RELN/C3/ABCG2/PRODH/EMX2/CRH/PNOC	9
DOID:3328	temporal lobe epilepsy	0.00958225	0.369119	SLC1A3/RELN/C3/PNOC	4
DOID:5418	schizoaffective disorder	0.00967035	0.369119	RELN/NPY	2
DOID:11054	urinary bladder cancer	0.00991005	0.369119	FGFR3/PAX6/LGALS3/DNMT1/ID4/ANGPTL4	6
DOID:1307	dementia	0.0142938	0.458376	SLC1A3/RELN/ELK1/DNMT1/MAOA/NR4A2/TYROBP	7
DOID:11504	autonomic neuropathy	0.0144471	0.458376	DNMT1/NPY	2
DOID:3393	coronary artery disease	0.0158729	0.458376	HSPA8/PON2/C3/LRP8/TIMP3/NPY/THBS4/IGFBP3/EDN1/ANGPTL4/FGF2/PTGS1	12
DOID:0050904	salivary gland carcinoma	0.016093	0.458376	LGALS3/DNMT1/CTNNAL1/FGF2	4
DOID:8850	salivary gland cancer	0.0170615	0.458963	LGALS3/DNMT1/CTNNAL1/FGF2	4
DOID:811	lipodystrophy	0.0199165	0.488633	LPIN1/C3/CRABP2	3
DOID:8618	oral cavity cancer	0.0201827	0.488633	LGALS3/DNMT1/CTNNAL1/FGF2	4
DOID:11465	autonomic nervous system disease	0.0263782	0.547527	DNMT1/NPY	2
DOID:10808	gastric ulcer	0.0298135	0.547527	EDN1/PTGS1	2
DOID:4866	salivary gland adenoid cystic carcinoma	0.0305445	0.547527	LGALS3/DNMT1/FGF2	3
DOID:10652	Alzheimer's disease	0.0322162	0.547527	DHCR24/A2M/RELN/PPID/KAT5/C3/ELK1/NPY/MAOA/CX3CR1/FOLH1/BACE2/PTGS1	13
DOID:11983	Prader-Willi syndrome	0.033416	0.547527	CYFIP1/C3	2
DOID:1969	cerebral palsy	0.033416	0.547527	IGFBP3/AP4M1	2
DOID:9675	pulmonary emphysema	0.033416	0.547527	MAEA/CX3CR1	2
DOID:680	tauopathy	0.0343531	0.547527	DHCR24/A2M/RELN/PPID/KAT5/C3/ELK1/NPY/MAOA/CX3CR1/FOLH1/BACE2/PTGS1	13
DOID:231	motor neuron disease	0.0411574	0.547527	PLS3/PON2/C3/LGALS3/TIMP3/IGFBP3/FGF2	7
DOID:3458	breast adenocarcinoma	0.0412651	0.547527	SDC4/EDN1/FGF2	3
DOID:6432	pulmonary hypertension	0.0425556	0.547527	MAOA/MLYCD/EDN1/FGF2	4
DOID:1059	intellectual disability	0.043504	0.547527	PJA1/TMEM47/PRODH/RPS6KA3/MAOA/AP4M1	6
DOID:1920	hyperuricemia	0.0451605	0.547527	ABCG2/EDN1	2
DOID:870	neuropathy	0.0485266	0.547527	FGFR3/C3/PAX6/NPY/CTNNAL1/EDN1/HLA-DRA	7
DOID:3308	embryonal carcinoma	0.0493668	0.547527	PRMT5/DNMT1	2
DOID:9743	diabetic neuropathy	0.0493668	0.547527	NPY/EDN1	2
DOID:332	amyotrophic lateral sclerosis	0.0496494	0.547527	PON2/C3/LGALS3/TIMP3/IGFBP3/FGF2	6
DOID:633	myositis	0.0496971	0.547527	MAOA/SDC2/IGFBP3/BACE2	4

## Sheet: TableS7_LINCS_L1000_Pert_down
Term	P-value	Adjusted P-value	Z-score	Combined Score	Genes
LJP006_A375_24H-KIN001-043-1.11	1.14194e-14	1.73461e-10	-2.02592	65.0391	TAGLN;TUBB6;ID4;MT1F;TXNIP;TIMP3;MT1G;MT1X;METTL7A;CTNNAL1;FGFR3;HIST1H1C
LJP009_MCF7_24H-XMD-892-0.04	6.41129e-11	4.86937e-07	-2.10708	49.454	MT2A;SDC4;MT1M;MT1F;MT1G;MT1X;XIST
LJP006_MCF7_24H-dasatinib-10	1.86271e-10	7.07363e-07	-2.14509	48.0582	TUBB6;MT2A;MT1M;MT1F;MT1G;MT1X;XIST
LJP005_HS578T_3H-CYT387-0.04	2.73346e-10	8.30424e-07	-2.09235	46.0742	HEBP2;EMX2;MT1M;ID4;MT1F;MT1G;MID1
LJP005_HA1E_24H-PF-431396-0.37	7.06766e-10	1.7893e-06	-2.14989	45.2988	MT2A;MT1M;HMGB2;MT1F;MT1G;MT1X
LJP005_PC3_24H-dasatinib-3.33	2.83027e-09	6.1417e-06	-2.17183	42.7479	TUBB6;EMX2;WIF1;IGFBP3;MT1M;MT1X;CTNNAL1
LJP008_MCF7_24H-GSK-461364-0.04	1.53681e-10	7.07363e-07	-1.87864	42.45	RAB31;GPNMB;MAOA;HMGB2;SLC1A3;METTL7A;XIST;HIST1H1C;FKBP5
LJP006_PC3_24H-dasatinib-1.11	5.29756e-09	8.94111e-06	-1.94403	37.0454	BTG3;TUBB6;EMX2;IGFBP3;MT1M;CTNNAL1;FGFR3
LJP006_MCF10A_24H-KIN001-043-10	2.58993e-08	3.27842e-05	-2.11224	36.8989	MT2A;RAB31;IGFBP3;MT1F;TIMP3;MT1G;MT1X
LJP006_MCF10A_3H-radicicol-0.12	1.75859e-08	2.6713e-05	-2.05746	36.7384	LGALS3;MT2A;BTG1;MT1M;MT1F;MT1X;FKBP5
LJP006_A549_24H-dasatinib-0.12	2.29248e-08	3.16571e-05	-2.07198	36.4483	TUBB6;MT2A;MT1M;MT1F;MT1G;MT1X
LJP005_HEPG2_24H-crizotinib-3.33	3.98471e-08	4.65598e-05	-2.11621	36.0565	TAGLN;HEPH;NPY1R;TXNIP;METTL7A;FKBP5
LJP006_BT20_24H-KIN001-043-1.11	3.66678e-09	6.9623e-06	-1.79196	34.8069	TAGLN;BTG1;RAB31;IGFBP3;TXNIP;PBXIP1;METTL7A;GNG12
LJP009_PC3_24H-veliparib-0.12	9.93391e-08	8.38311e-05	-2.14923	34.6557	MT2A;MT1F;MT1G;MT1X;XIST
LJP005_SKBR3_24H-WH-4-025-3.33	4.44755e-08	4.82559e-05	-1.99442	33.7621	TMEM47;BTG3;TAGLN;EDN1;BTG1;SDC2;MT1F
LJP005_A375_24H-AZD-8330-0.12	7.26125e-07	0.000290259	-2.37668	33.5957	MAP2K3;IGFBP3;MT1F;MT1G;MT1X
LJP006_HME1_3H-PD-0325901-1.11	4.84649e-08	4.90788e-05	-1.98388	33.4133	SDC4;WIF1;MT1M;MT1F;TIMP3;MT1G;ANGPTL4
LJP005_PC3_24H-WH-4-025-1.11	3.7127e-07	0.000205591	-2.24437	33.231	BTG3;TAGLN;TUBB6;IGFBP3;FGFR3
LJP005_HS578T_3H-CYT387-1.11	7.26125e-07	0.000290259	-2.33608	33.0217	EDN1;BTG1;GPNMB;NPY1R;ID4
LJP006_MCF10A_3H-PD-0325901-0.12	9.27422e-08	8.28678e-05	-1.99245	32.2646	MT2A;SDC4;ADORA2B;C2CD2;MT1F;MT1G;MT1X
LJP007_HEPG2_24H-OSI-930-0.37	4.27887e-07	0.000216654	-2.17041	31.8278	MKNK1;MT1M;ID4;MT1F;METTL7A
LJP009_HA1E_24H-KIN001-269-10	4.27887e-07	0.000216654	-2.16637	31.7686	EDN1;GPNMB;IGFBP3;MT1M;HIST1H1C
LJP008_PC3_24H-belinostat-0.12	1.96745e-07	0.000149428	-2.05565	31.742	LGALS3;MT2A;PON2;MT1F;MT1G;METTL7A
LJP006_HA1E_24H-KIN001-043-3.33	1.08023e-07	8.63616e-05	-1.96993	31.5995	EDN1;PPP1R3C;IGFBP3;MT1F;TIMP3;MT1G;MID1
LJP005_MCF10A_24H-PHA-665752-10	9.26661e-07	0.000343317	-2.26546	31.4711	MAOA;SDC2;HMGB2;FGFR3;FKBP5
LJP005_A375_24H-GSK-1059615-0.37	5.61515e-07	0.000266544	-2.18499	31.4478	MT1M;ANP32E;MT1F;SLC1A3;FGFR3
LJP006_A375_24H-AZD-5438-0.12	9.27422e-08	8.28678e-05	-1.92858	31.2304	CLDN10;BTG1;SDC2;HMGB2;ID4;MID1;FKBP5
LJP006_HS578T_3H-CHIR-99021-1.11	1.16853e-06	0.000394443	-2.25744	30.8362	TMEM47;PPP1R3C;MT1F;MT1G;XIST
LJP005_A375_24H-TWS-119-10	4.84392e-07	0.000237352	-2.1046	30.6016	MT2A;RAB31;IGFBP3;ANP32E;HMGB2;MT1F;MT1X;CTNNAL1
LJP006_HS578T_24H-afatinib-10	2.4912e-07	0.000180197	-2.00664	30.5116	TMEM47;TAGLN;IGFBP3;SDC2;MT1F;TIMP3;MT1G;MT1X
LJP007_MCF7_24H-AT7867-0.37	2.7582e-07	0.000181531	-2.00586	30.2955	MT2A;SDC2;MT1F;MT1G;MT1X
LJP006_PC3_24H-CHIR-99021-10	3.7897e-07	0.000205591	-2.0165	29.8156	TMEM47;IGFBP3;FAM107A;TXNIP;TIMP3;GNG12
LJP009_PC3_24H-BI-2536-3.33	8.07166e-07	0.000306521	-2.09574	29.4027	TMEM47;TAGLN;IGFBP3;CTNNAL1
LJP009_A375_24H-olaparib-0.04	6.39649e-07	0.000285773	-2.05863	29.3608	MT2A;MT1M;MT1F;MT1G;MT1X
LJP009_HA1E_24H-CH5424802-10	2.61801e-07	0.000180762	-1.93247	29.288	TMEM47;ALDH6A1;IGFBP3;SDC2;ID4;TXNIP;CTNNAL1;FGFR3
LJP009_A375_24H-regorafenib-3.33	3.7897e-07	0.000205591	-1.9478	28.7998	TMEM47;IGFBP3;MT1F;TIMP3;MT1G;MT1X
LJP008_HCC515_24H-VE821-10	2.86816e-07	0.000181531	-1.90312	28.6694	EMX2;IGFBP3;ID4;TIMP3;METTL7A;FGF2;FGFR3
LJP006_HA1E_24H-JW-7-24-1-10	3.67099e-07	0.000205591	-1.93468	28.6674	EDN1;PPP1R3C;PON2;IGFBP3;SDC2;XIST;CTNNAL1;FGFR3
LJP006_MCF10A_24H-radicicol-10	1.22873e-06	0.000405749	-2.0995	28.5731	NPM1;MT2A;RAB31;HMGB2;MT1F;MT1G;MT1X;FKBP5
LJP006_BT20_24H-PD-0325901-0.12	1.04207e-06	0.000368118	-2.04742	28.2018	BTG3;MT2A;ADORA2B;MT1X;CTNNAL1
LJP006_A375_24H-HG-6-64-01-1.11	1.6119e-06	0.000473757	-2.11338	28.1884	TUBB6;MT2A;IGFBP3;ANP32E;HMGB2;MT1F;MT1G;MT1X
LJP005_BT20_24H-WH-4-025-0.12	7.26125e-07	0.000290259	-1.98848	28.1082	TUBB6;MT2A;MT1F;MT1G;MT1X
LJP007_HCC515_24H-KW-2449-10	4.57539e-06	0.00102206	-2.24019	27.5427	GPNMB;CRABP2;HMGB2;PAX6;FGFR3
LJP006_HS578T_3H-JW-7-24-1-10	1.62181e-06	0.000473757	-2.04681	27.288	TMEM47;PON2;SDC2;PAX6;FGFR3
LJP005_MDAMB231_24H-geldanamycin-1.11	1.30678e-06	0.00042234	-2.00532	27.1679	LGALS3;MT2A;MT1F;MT1G;MT1X
LJP006_MCF10A_3H-radicicol-0.04	1.4576e-06	0.00044282	-2.01959	27.1407	MT2A;MT1F;MT1G;MT1X;METTL7A
LJP005_BT20_24H-radicicol-0.04	2.20334e-06	0.000597656	-2.0801	27.0944	TAGLN;SDC2;MT1F;MT1G;MT1X
LJP007_MCF7_24H-AZ-628-10	2.67424e-06	0.000677029	-2.10748	27.0428	SDC2;MT1M;TXNIP;XIST;THBS4
LJP008_A375_24H-I-BET151-0.12	2.93757e-06	0.000719704	-2.11295	26.9146	NPM1;MT2A;MT1F;MT1G;MT1X
LJP005_HS578T_3H-buparlisib-1.11	1.80025e-06	0.000506405	-2.03188	26.8768	TUBB6;MT1M;MT1F;MT1G;MT1X
LJP006_MCF10A_3H-alvocidib-0.04	7.89938e-07	0.000306521	-1.89144	26.5772	MT2A;BTG1;MT1F;MT1G;MT1X;XIST;FKBP5
LJP009_HEPG2_24H-PF-3758309-1.11	3.41013e-06	0.00079692	-2.10666	26.5203	TMEM47;TAGLN;GPNMB;SDC2;ANP32E;HMGB2;XIST
LJP008_HA1E_24H-I-BET-3.33	6.6825e-07	0.000290021	-1.8629	26.4879	BACE2;EDN1;SDC4;CRABP2;IGFBP3;SLC1A3;XIST
CPC016_HEPG2_6H-malonoben-10.0	6.29784e-07	0.000285773	-1.85421	26.4742	HEBP2;ALDH6A1;C2CD2;ID4
LJP005_HA1E_24H-enzastaurin-10	5.8566e-06	0.00121865	-2.19365	26.429	EDN1;IGFBP3;MT1F;TIMP3;MT1X
LJP008_HT29_24H-GSK-461364-0.04	3.22085e-06	0.000776582	-2.08006	26.3041	LGALS3;MAOA;HMGB2;MID1;IL17RB
LJP007_HCC515_24H-bosutinib-10	1.06731e-05	0.00190735	-2.29306	26.2504	MT2A;MT1M;MT1G;MT1X;CTNNAL1
LJP006_MCF10A_3H-radicicol-10	1.15765e-06	0.000394443	-1.91731	26.2079	MT2A;ADORA2B;PON2;MT1X;XIST;APOLD1
LJP009_HT29_24H-dasatinib-0.04	6.95989e-06	0.00139106	-2.19887	26.1123	BTG3;SDC2;CTNNAL1;IL17RB
LJP008_PC3_24H-dasatinib-0.04	5.8566e-06	0.00121865	-2.15131	25.9188	TUBB6;IGFBP3;SDC2;FGFR3;HIST1H1C
LJP006_SKBR3_24H-KIN001-043-10	1.97957e-06	0.000546723	-1.97247	25.9038	HEBP2;RAB31;CRABP2;SDC2;HMGB2;ID4;FGFR3
LJP005_HS578T_3H-ruxolitinib-10	2.03037e-05	0.0025553	-2.38903	25.8127	BTG3;TAGLN;TUBB6;FAM107A
LJP005_SKBR3_3H-XMD16-144-3.33	6.85593e-06	0.00138855	-2.13888	25.4322	HEBP2;EMX2;C2CD2;SDC2;XIST
LJP006_BT20_24H-canertinib-1.11	2.42983e-06	0.000625579	-1.96303	25.3775	BACE2;TUBB6;SDC2;MT1G;CTNNAL1
LJP006_A375_24H-HG-6-64-01-0.37	2.38603e-06	0.000625579	-1.95893	25.3601	BTG3;TUBB6;C2CD2;IGFBP3;SDC2;ANP32E;HMGB2
LJP006_BT20_24H-KIN001-043-3.33	9.8067e-07	0.000354675	-1.83174	25.3422	RAB31;MT1F;MT1G;PBXIP1;MT1X;METTL7A;FGFR3
LJP005_HS578T_24H-ruxolitinib-10	1.43167e-06	0.00044282	-1.88321	25.3417	TAGLN;EDN1;MT1M;MT1F;MT1G;LPIN1
LJP009_MCF7_24H-sunitinib-0.04	2.42983e-06	0.000625579	-1.95736	25.3041	LGALS3;BTG3;GPNMB;IGFBP3;SDC2
LJP006_HT29_24H-PHA-793887-3.33	7.98405e-06	0.00153516	-2.14569	25.1862	MAOA;ANP32E;HMGB2;METTL7A;XIST
LJP005_BT20_24H-ruxolitinib-10	5.4018e-06	0.00117219	-2.06333	25.0257	LGALS3;TUBB6;WIF1;MT1M;METTL7A
LJP005_MCF10A_3H-mitoxantrone-1.11	7.40319e-06	0.00144172	-2.11154	24.9449	HEPH;MT1F;TXNIP;MT1G;MT1X
LJP006_A549_24H-KIN001-043-10	1.79916e-06	0.000506405	-1.8755	24.8094	TAGLN;IGFBP3;HMGB2;ID4;PBXIP1;FGFR3;HIST1H1C
LJP005_HS578T_3H-PF-477736-0.37	9.07506e-06	0.00166085	-2.13481	24.7851	LGALS3;EDN1;TUBB6;SDC4
LJP005_BT20_24H-LDN-193189-0.37	1.163e-05	0.00195501	-2.15939	24.5348	HEBP2;TUBB6;SDC2;CTNNAL1
LJP005_PC3_24H-TGX-221-1.11	1.64065e-05	0.0023291	-2.2053	24.2976	WIF1;ANP32E;FGFR3;THBS4
LJP006_A375_24H-KIN001-043-3.33	4.6654e-06	0.00102706	-1.97825	24.2837	CLDN10;HMGB2;MT1F;TXNIP;MT1G;MT1X
LJP005_HA1E_24H-NVP-AEW541-10	1.33501e-06	0.000422475	-1.79372	24.2629	TMEM47;BTG3;TAGLN;EDN1;TUBB6;IGFBP3
LJP007_MCF7_24H-A66-1.11	1.30893e-05	0.0020332	-2.15569	24.2379	SDC2;ID4;MT1X;XIST
LJP005_HS578T_3H-TG-101348-3.33	1.02942e-05	0.00186154	-2.10057	24.1228	EDN1;SDC4;NPY1R;XIST
LJP007_A375_24H-dasatinib-10	6.32267e-06	0.00129786	-2.00293	23.9778	MT2A;IGFBP3;SDC2;HMGB2;MT1X;FGF2;CTNNAL1
LJP006_LNCAP_24H-KIN001-043-3.33	4.57539e-06	0.00102206	-1.93847	23.8331	BACE2;BTG1;SDC2;TXNIP;TIMP3
LJP005_HCC515_24H-PF-477736-3.33	3.52515e-06	0.000811318	-1.88369	23.6508	PPP1R3C;IGFBP3;SDC2;MT1M;FGFR3
LJP005_BT20_24H-NVP-AEW541-10	1.4679e-05	0.00220767	-2.11805	23.5719	TUBB6;MT1F;MT1G;MT1X
LJP006_BT20_24H-Y-39983-10	3.30109e-06	0.000783494	-1.86123	23.4911	TMEM47;HEBP2;MT2A;CRABP2;METTL7A;FGFR3
LJP005_PC3_24H-NVP-AEW541-10	9.07506e-06	0.00166085	-2.00873	23.3213	SDC2;MT1M;ID4;MT1F
LJP005_BT20_3H-withaferin-a-3.33	1.82789e-05	0.00244583	-2.13055	23.2438	LGALS3;CRABP2;SDC2;XIST
LJP007_HA1E_24H-bosutinib-3.33	2.24886e-05	0.00264807	-2.16313	23.1509	ID4;METTL7A;XIST;FGFR3
LJP006_HA1E_24H-WYE-125132-10	7.10155e-06	0.00140094	-1.95166	23.1373	TMEM47;EDN1;PPP1R3C;PON2;IGFBP3;SDC2;FGFR3
LJP007_A375_24H-vandetanib-3.33	2.03037e-05	0.0025553	-2.13987	23.1207	MT1F;MT1G;MT1X;XIST
LJP006_HCC515_24H-canertinib-3.33	1.22587e-05	0.00200225	-2.04112	23.0836	TUBB6;HEPH;ANP32E;XIST;CTNNAL1
LJP005_PC3_24H-torin-2-10	2.37792e-05	0.00273434	-2.15054	22.8962	ANP32E;HMGB2;NPY1R;MT1F;MT1G;MT1X;FGFR3
LJP006_BT20_24H-QL-X-138-3.33	1.14445e-05	0.00195328	-2.01134	22.885	TMEM47;TUBB6;PPP1R3C;MAOA;SDC2
LJP007_A549_24H-KW-2449-10	3.29857e-05	0.0033369	-2.20902	22.7958	TAGLN;WIF1;HMGB2;FGFR3
LJP009_HCC515_24H-ON-01910-0.12	1.64065e-05	0.0023291	-2.06554	22.7577	LGALS3;GPNMB;SDC2;XIST
LJP005_MCF10A_3H-geldanamycin-10	3.00818e-05	0.00312974	-2.17301	22.6244	MT2A;MT1X;FGFR3;FKBP5
LJP009_PC3_24H-VX-745-1.11	2.24886e-05	0.00264807	-2.113	22.6144	TMEM47;GPNMB;SLC1A3;FGFR3
LJP005_HS578T_24H-SB590885-0.37	2.75269e-06	0.000685466	-1.76388	22.5828	TMEM47;GPNMB;CRABP2;SDC2;ID4;XIST
LJP007_MCF7_24H-BS-181-10	1.82789e-05	0.00244583	-2.05352	22.4034	MKNK1;ID4;METTL7A;FGFR3
LJP006_HEPG2_24H-torin-1-0.37	4.29323e-05	0.00400087	-2.22506	22.3749	TMEM47;PPP1R3C;PON2;HMGB2
LJP008_A375_24H-ABT-737-10	3.60899e-05	0.00358275	-2.17383	22.2372	BACE2;MT1F;MT1X;IL17RB
LJP009_A375_24H-GSK-1059615-1.11	2.48413e-05	0.00273434	-2.07968	22.0509	EMX2;MT1M;MT1G;MT1X
LJP005_PC3_24H-GSK-690693-10	5.06778e-05	0.00427664	-2.22766	22.0316	TMEM47;WIF1;MT1M;TXNIP
LJP006_A549_24H-KIN001-043-0.37	8.59997e-06	0.00163292	-1.88724	22.0123	TAGLN;BTG1;IGFBP3;MT1F;MT1X
LJP006_MCF10A_24H-dasatinib-3.33	1.31174e-05	0.0020332	-1.95709	22.0007	TAGLN;ANP32E;HMGB2;CTNNAL1;FGFR3
LJP007_HCC515_24H-tyrphostin-AG-1478-3.33	3.00818e-05	0.00312974	-2.11087	21.9776	MT2A;MAOA;MT1G;MT1X
LJP006_HEPG2_24H-celastrol-3.33	1.40224e-05	0.00213933	-1.95664	21.8651	PPP1R3C;PON2;NPY1R;FGFR3;IL17RB
LJP006_A375_24H-OSI-027-10	5.8064e-06	0.00121865	-1.81205	21.8471	CLDN10;CRABP2;PPP1R3C;SDC2;ANP32E;FGFR3
LJP009_HEPG2_24H-sunitinib-3.33	2.45469e-05	0.00273434	-2.04858	21.7455	LGALS3;EMX2;SDC4;PPP1R3C;MKNK1
LJP009_HEPG2_24H-GSK-429286A-0.04	1.14445e-05	0.00195328	-1.91051	21.7378	TUBB6;GPNMB;CRABP2;TIMP3;XIST
LJP006_A375_24H-Y-39983-10	1.22587e-05	0.00200225	-1.91618	21.6707	TMEM47;GPNMB;CRABP2;C2CD2;FKBP5
LJP006_MDAMB231_24H-THZ-2-98-01-10	2.48413e-05	0.00273434	-2.04249	21.6565	ID4;MT1F;TIMP3;MT1X
LJP008_MCF7_24H-dasatinib-10	2.03037e-05	0.0025553	-2.00288	21.6405	MT1F;MT1G;MT1X;XIST
LJP006_HEPG2_24H-gefitinib-3.33	3.94025e-05	0.00376431	-2.12775	21.579	SDC2;MT1F;MT1G;MT1X
LJP009_HEPG2_24H-sunitinib-10	1.17121e-05	0.00195501	-1.88597	21.415	PPP1R3C;WFS1;HMGB2;ID4;METTL7A;FGFR3
LJP009_HEPG2_24H-GSK-429286A-0.12	1.814e-05	0.00244583	-1.94987	21.2875	TMEM47;TAGLN;SDC4;CRABP2;HEPH
LJP008_HT29_24H-azacitidine-3.33	2.48413e-05	0.00273434	-2.00684	21.2786	GPNMB;ID4;XIST;FGFR3
LJP007_HT29_24H-KW-2449-10	1.28537e-05	0.0020332	-1.88444	21.2224	HSDL2;GPNMB;HMGB2;FAM107A;METTL7A;FKBP5
LJP006_BT20_24H-OSI-027-3.33	1.11728e-05	0.00195328	-1.85899	21.1963	TMEM47;TUBB6;SDC2;ANP32E;NPY1R;XIST
LJP009_PC3_24H-XMD-1499-0.12	1.31174e-05	0.0020332	-1.88293	21.1671	EDN1;ID4;MT1X;METTL7A;XIST
LJP005_HEPG2_24H-PLX-4720-10	1.28537e-05	0.0020332	-1.87775	21.147	HSDL2;GPNMB;PPP1R3C;HMGB2;METTL7A;FGFR3
LJP005_A375_24H-TWS-119-3.33	3.29857e-05	0.0033369	-2.0431	21.0836	TAGLN;IGFBP3;HMGB2;CTNNAL1
LJP006_HA1E_24H-canertinib-3.33	1.14445e-05	0.00195328	-1.85099	21.0605	LGALS3;IGFBP3;MT1F;MT1G;MT1X
LJP005_SKBR3_24H-crizotinib-3.33	5.06778e-05	0.00427664	-2.12749	21.0409	MT1M;MT1F;MT1X;XIST
LJP006_HME1_3H-radicicol-3.33	1.5978e-05	0.00231149	-1.90298	21.017	TMEM47;GPNMB;SDC4;NPY1R;FAM107A
LJP007_HCC515_24H-dacomitinib-1.11	5.9397e-05	0.00477376	-2.15176	20.9393	MT2A;MT1F;MT1G;MT1X
LJP005_BT20_24H-WH-4-025-3.33	2.05231e-05	0.0025553	-1.93322	20.8671	TAGLN;EDN1;WIF1;CTNNAL1;FGFR3
LJP005_A375_24H-dasatinib-0.37	1.93029e-05	0.00250608	-1.9214	20.8573	TAGLN;MT1M;HMGB2;NPY1R;MT1X
LJP007_HT29_24H-quizartinib-10	8.59339e-05	0.00572516	-2.22209	20.8031	EMX2;HMGB2;TXNIP;METTL7A
LJP009_HCC515_24H-sirolimus-10	2.24886e-05	0.00264807	-1.9436	20.8014	BACE2;EMX2;IGFBP3;XIST
LJP006_MDAMB231_3H-Y-39983-10	2.18025e-05	0.00262841	-1.9374	20.7951	MT2A;BTG1;MT1X;LPIN1;FKBP5
LJP008_HA1E_24H-GSK-1070916-10	2.17437e-05	0.00262841	-1.93477	20.7721	TMEM47;BACE2;EDN1;PON2;IGFBP3;CTNNAL1
LJP006_BT20_24H-QL-XII-47-0.04	1.82789e-05	0.00244583	-1.89945	20.7226	TMEM47;CRABP2;PPP1R3C;WFS1
LJP007_HCC515_24H-HG-14-8-02-10	1.40838e-05	0.00213933	-1.85243	20.6925	MAP2K3;BTG3;HEPH;HMGB2;TIMP3;CTNNAL1
LJP006_HT29_24H-GSK-2126458-10	3.31713e-05	0.0033369	-2.00119	20.6399	TMEM47;PPP1R3C;ANP32E;HMGB2;METTL7A;CTNNAL1;FKBP5
LJP006_HT29_24H-GDC-0941-0.37	2.48413e-05	0.00273434	-1.942	20.591	HMGB2;FAM107A;XIST;FKBP5
LJP008_A549_24H-LY2603618-1.11	4.49376e-05	0.00408744	-2.0499	20.52	MT1F;MT1G;MT1X
LJP006_A375_24H-KIN001-043-0.37	2.45469e-05	0.00273434	-1.93285	20.5171	TAGLN;HMGB2;TXNIP;FGFR3;HIST1H1C
LJP005_PC3_24H-PF-477736-10	1.93029e-05	0.00250608	-1.88865	20.5018	SDC4;IGFBP3;ANP32E;MT1X;CTNNAL1
LJP006_MCF10A_3H-mitoxantrone-0.04	2.18025e-05	0.00262841	-1.90951	20.4957	MT2A;MT1F;TIMP3;MT1G;MT1X
LJP006_A375_24H-radicicol-0.37	1.91598e-05	0.00250608	-1.8851	20.4773	LGALS3;BTG1;RAB31;IGFBP3;TXNIP;MT1X
LJP007_A375_24H-AZ-628-10	1.75793e-05	0.00244583	-1.86858	20.4587	BTG3;TUBB6;IGFBP3;ANP32E;TIMP3;APOLD1
LJP006_A375_24H-canertinib-1.11	5.9397e-05	0.00477376	-2.09209	20.3586	SDC2;HMGB2;TIMP3;CTNNAL1
CPC006_SKMEL28_6H-quinacrine_dihydrochloride_dihydrate-10.0	3.08364e-05	0.00318643	-1.95829	20.3404	HEBP2;IGFBP3;ACSBG1;METTL7A;DZIP1
LJP006_MCF7_3H-geldanamycin-1.11	1.82789e-05	0.00244583	-1.86368	20.3323	TAGLN;EMX2;C2CD2;SDC2
CPC006_HCT116_6H-px12-30.0	9.86419e-05	0.00618592	-2.19308	20.229	ALDH6A1;NPM1;RAB31;FGFR3
LJP005_HS578T_24H-WH-4-025-10	3.63228e-05	0.00358275	-1.97389	20.1792	MAP2K3;HEBP2;BTG3;PON2;TIMP3
LJP006_HS578T_24H-CHIR-99021-1.11	2.45469e-05	0.00273434	-1.90029	20.1714	EDN1;TUBB6;EMX2;MT1M;FGF2
LJP006_MDAMB231_3H-AZD-5438-3.33	3.00306e-05	0.00312974	-1.93407	20.14	LGALS3;MT2A;BTG1;SDC4;MT1X;MID1
LJP006_BT20_24H-KIN001-043-0.37	5.06778e-05	0.00427664	-2.03455	20.1218	TAGLN;HMGB2;TXNIP;METTL7A
LJP006_HEPG2_24H-HG-6-64-01-3.33	7.44602e-05	0.00533514	-2.11369	20.0912	LGALS3;BTG3;TUBB6;TIMP3
LJP009_HA1E_24H-ZM-447439-10	1.49754e-05	0.0022085	-1.80603	20.0634	EDN1;IGFBP3;MT1M;ID4;TIMP3
LJP009_HCC515_24H-mitoxantrone-10	1.49754e-05	0.0022085	-1.80594	20.0624	MT2A;MT1M;MT1F;MT1G;MT1X
LJP006_MCF10A_3H-geldanamycin-1.11	3.44162e-05	0.00343936	-1.95029	20.0431	MT2A;ADORA2B;XIST;APOLD1;FKBP5
LJP006_HS578T_24H-radicicol-10	1.54073e-05	0.00225035	-1.80074	19.9534	EDN1;RAB31;SDC4;IGFBP3;ID4;GNG12
LJP006_HA1E_24H-KIN001-043-10	8.7692e-06	0.0016445	-1.713	19.9466	EDN1;TUBB6;IGFBP3;ID4;TIMP3;MT1X
LJP006_HT29_24H-torin-1-0.12	4.66878e-05	0.00411321	-1.9962	19.9062	RAB31;NPY1R;METTL7A;FGFR3
LJP006_HEPG2_24H-PD-0325901-10	2.05231e-05	0.0025553	-1.84273	19.8904	MAP2K3;NPM1;MT2A;MT1F;MT1G
LJP006_SKBR3_3H-BI-2536-0.37	5.9397e-05	0.00477376	-2.02826	19.7376	C2CD2;NPY1R;MT1F;MT1G
LJP006_PC3_24H-dasatinib-0.37	5.06778e-05	0.00427664	-1.9948	19.7287	TAGLN;IGFBP3;TIMP3;CTNNAL1
LJP006_PC3_24H-nintedanib-1.11	8.00476e-05	0.00552692	-2.09123	19.7264	WIF1;IGFBP3;SDC2;XIST
LJP007_HA1E_24H-tivantinib-3.33	2.75525e-05	0.00298945	-1.87869	19.7251	EDN1;GPNMB;MAOA;IGFBP3;TXNIP
LJP006_MCF10A_24H-palbociclib-10	2.26648e-05	0.00264829	-1.84152	19.6944	EMX2;SDC2;ANP32E;HMGB2;METTL7A;FGFR3
LJP005_A375_24H-enzastaurin-3.33	4.66878e-05	0.00411321	-1.97395	19.6843	IGFBP3;HMGB2;MT1F;MT1G
LJP006_BT20_3H-HG-6-64-01-0.12	4.29323e-05	0.00400087	-1.95216	19.6307	GPNMB;CRABP2;XIST;FGFR3
LJP006_HME1_3H-GSK-1059615-1.11	3.29857e-05	0.0033369	-1.89539	19.5594	CLDN10;SDC4;PPP1R3C;FGFR3
LJP005_HCC515_24H-GSK-1059615-1.11	5.49112e-05	0.00455793	-1.98646	19.4867	TUBB6;IGFBP3;XIST;FGFR3
LJP007_HA1E_24H-AT7867-10	4.25371e-05	0.00400087	-1.93596	19.4857	EDN1;BTG1;PPP1R3C;IGFBP3;FKBP5
LJP006_HT29_24H-NVP-TAE684-1.11	4.47815e-05	0.00408744	-1.94135	19.4401	BTG3;PPP1R3C;HMGB2;XIST;CTNNAL1
LJP005_HS578T_3H-CGP-60474-0.12	2.18025e-05	0.00262841	-1.80616	19.3863	MT2A;BTG1;SDC4;MT1G;MT1X
LJP006_BT20_24H-palbociclib-1.11	3.00306e-05	0.00312974	-1.86016	19.3704	BACE2;TUBB6;GPNMB;SDC2;ANP32E;HMGB2
LJP006_HCC515_24H-geldanamycin-1.11	3.00306e-05	0.00312974	-1.85909	19.3593	LGALS3;TUBB6;RAB31;IGFBP3;GNG12;CTNNAL1
LJP005_MDAMB231_24H-TG-101348-10	8.00476e-05	0.00552692	-2.04799	19.3184	HMGB2;MT1F;MT1G;MT1X
LJP007_HA1E_24H-vorinostat-10	5.05153e-05	0.00427664	-1.95034	19.2952	EDN1;TUBB6;EMX2;SDC2;HMGB2;XIST
LJP006_MCF10A_3H-celastrol-1.11	3.94025e-05	0.00376431	-1.89828	19.2517	MT2A;RAB31;TXNIP;APOLD1
LJP006_HCC515_24H-sorafenib-10	5.05153e-05	0.00427664	-1.94237	19.2164	TAGLN;IGFBP3;ANP32E;HMGB2;NPY1R;FGFR3
LJP005_MCF10A_3H-PD-184352-0.04	7.44602e-05	0.00533514	-2.01816	19.1831	MAP2K3;LGALS3;MT1F;MT1G
LJP005_MDAMB231_3H-radicicol-10	7.44602e-05	0.00533514	-2.01738	19.1757	TAGLN;GPNMB;SDC2;APOLD1
LJP008_HA1E_24H-GSK-1059615-3.33	2.88743e-05	0.00311064	-1.8345	19.1752	BACE2;SDC4;PPP1R3C;IGFBP3;SDC2;ID4
LJP008_HA1E_24H-PFI-1-10	6.21599e-05	0.00492096	-1.97912	19.1693	EDN1;SDC4;CRABP2;IGFBP3;SLC1A3;XIST
LJP006_A549_24H-HG-6-64-01-3.33	5.49112e-05	0.00455793	-1.95184	19.1471	BTG3;TUBB6;SDC2;XIST
LJP005_HCC515_24H-PD-184352-0.37	8.00476e-05	0.00552692	-2.02865	19.1361	CRABP2;ADORA2B;TXNIP;XIST
LJP005_HS578T_24H-GSK-690693-10	8.59339e-05	0.00572516	-2.03768	19.0766	IGFBP3;MT1M;FGFR3;THBS4
LJP006_HA1E_24H-OSI-027-10	1.83558e-05	0.00244583	-1.74868	19.0704	PPP1R3C;IGFBP3;SDC2;MT1F;MT1X;XIST
LJP005_HT29_24H-dasatinib-0.37	3.94025e-05	0.00376431	-1.87944	19.0606	BTG3;TIMP3;XIST;CTNNAL1
LJP005_MDAMB231_3H-TG-101348-3.33	9.86419e-05	0.00618592	-2.06208	19.0207	SDC4;MT1F;MT1G;MT1X
LJP006_LNCAP_3H-mitoxantrone-10	9.21288e-05	0.0059805	-2.04274	18.9818	BTG1;GPNMB;PPP1R3C;XIST
LJP007_HCC515_24H-HG-14-8-02-3.33	6.62129e-05	0.00502887	-1.96471	18.9057	MT1M;HMGB2;MT1F;MT1G;MT1X
LJP006_HA1E_24H-PI-103-0.04	8.59339e-05	0.00572516	-2.0193	18.9045	IGFBP3;MT1F;MT1G;MT1X
LJP005_A375_24H-GDC-0980-0.37	8.59339e-05	0.00572516	-2.01374	18.8525	CRABP2;PPP1R3C;ANP32E;FGFR3
LJP006_HCC515_24H-AZD-7762-3.33	6.31715e-05	0.00492096	-1.9388	18.7476	TUBB6;HEPH;PPP1R3C;IGFBP3;FGFR3
LJP005_MCF10A_3H-geldanamycin-0.37	2.75525e-05	0.00298945	-1.78463	18.7376	TAGLN;ADORA2B;ID4;ANGPTL4;APOLD1
LJP005_HS578T_24H-withaferin-a-10	3.83102e-05	0.00373033	-1.83755	18.6875	TMEM47;SDC4;CRABP2;PPP1R3C;PON2
LJP005_HA1E_24H-WH-4-025-3.33	4.47815e-05	0.00408744	-1.8601	18.6265	TMEM47;EDN1;IGFBP3;MT1X;XIST
LJP006_BT20_24H-NVP-TAE684-10	0.000103951	0.0062166	-2.02928	18.6117	TMEM47;TAGLN;TUBB6;HMGB2;CTNNAL1;FGFR3
CPC006_PC3_6H-BRD-K10705233-40.0	0.000148395	0.0079203	-2.11044	18.6049	TUBB6;C2CD2;ACSBG1
LJP007_HT29_24H-NVP-BGT226-1.11	8.09235e-05	0.00556212	-1.97386	18.5978	PPP1R3C;ANP32E;HMGB2;NPY1R;XIST;CTNNAL1
LJP006_HCC515_24H-dasatinib-1.11	3.83102e-05	0.00373033	-1.82488	18.5587	HEPH;IGFBP3;SDC2;ANP32E;CTNNAL1
LJP005_A375_24H-vemurafenib-0.12	7.26338e-05	0.00532999	-1.9413	18.5008	TUBB6;EMX2;IGFBP3;MT1G;MT1X
LJP006_HCC515_24H-afatinib-0.12	9.21288e-05	0.0059805	-1.98883	18.4809	ADORA2B;IGFBP3;ANP32E;CTNNAL1
LJP006_SKBR3_24H-BI-2536-0.37	4.03809e-05	0.00383366	-1.82464	18.4601	PRR5;CRABP2;SLC1A3;PRODH;THBS4
LJP005_SKBR3_3H-ruxolitinib-10	4.66878e-05	0.00411321	-1.85051	18.4533	TAGLN;TXNIP;XIST;THBS4
LJP007_A375_24H-SB-216763-10	6.62129e-05	0.00502887	-1.91259	18.4041	GRAMD1C;IGFBP3;HMGB2;ID4;APOLD1
LJP005_BT20_3H-trametinib-0.37	6.91622e-05	0.00516505	-1.92116	18.4029	TAGLN;SDC4;ADORA2B;TIMP3
LJP006_HME1_3H-radicicol-0.37	9.21288e-05	0.0059805	-1.98008	18.3995	NPY1R;FGFR3;APOLD1;FKBP5
CPC006_A375_24H-tw_37-10.0	0.000171163	0.00865562	-2.12003	18.3868	GRAMD1C;BACE2;ALDH6A1;RAB31;C2CD2;FGFR3;ELK1
LJP005_PC3_24H-PF-431396-1.11	4.49376e-05	0.00408744	-1.83421	18.3609	MT1F;MT1G;MT1X
LJP006_SKBR3_24H-QL-XII-47-10	6.87367e-05	0.00516505	-1.91533	18.3589	RAB31;C2CD2;PON2;SDC2;METTL7A;FGFR3
LJP005_HEPG2_24H-SB590885-0.37	6.41442e-05	0.00492096	-1.90065	18.3496	MAP2K3;CRABP2;FUCA1;MT1X
LJP005_HCC515_24H-vemurafenib-10	7.60189e-05	0.00537082	-1.93006	18.3058	TAGLN;TUBB6;IGFBP3;ANP32E;FGFR3
LJP006_MCF10A_24H-mitoxantrone-0.12	6.93661e-05	0.00516505	-1.91139	18.3037	ANP32E;HMGB2;MT1F;MT1X;METTL7A
LJP006_PC3_24H-HG-5-88-01-10	0.00011495	0.00669002	-2.00737	18.2089	MT1M;MT1X;XIST
LJP008_HT29_24H-UNC0638-10	0.000128074	0.00717878	-2.03047	18.1989	NPM1;MAOA;NPY1R;FKBP5
LJP009_HEPG2_24H-GSK-2334470-0.04	8.00476e-05	0.00552692	-1.92872	18.1934	MKNK1;HMGB2;ID4;XIST
LJP005_MCF7_3H-AS-601245-1.11	7.44602e-05	0.00533514	-1.90639	18.1207	PPP1R3C;MT1M;MT1F;XIST
LJP005_BT20_24H-TWS-119-3.33	9.21288e-05	0.0059805	-1.94141	18.0402	BACE2;TAGLN;TUBB6;CTNNAL1
LJP005_A549_24H-WH-4-025-10	9.47748e-05	0.00605093	-1.94432	18.0122	TUBB6;MT2A;MT1F;MT1G;MT1X;CTNNAL1
LJP006_HS578T_3H-torin-1-0.04	4.66878e-05	0.00411321	-1.8053	18.0025	TMEM47;PPP1R3C;MT1F;MT1X
LJP008_MCF7_24H-MK-1775-3.33	0.000187593	0.00898905	-2.09659	17.9913	BACE2;PPP1R3C;XIST
LJP006_HME1_3H-afatinib-0.12	8.00476e-05	0.00552692	-1.9073	17.9913	MAP2K3;SDC4;XIST;ANGPTL4
LJP005_MCF10A_3H-trametinib-1.11	7.60189e-05	0.00537082	-1.89565	17.9793	MT2A;SDC4;ADORA2B;MT1G;MT1X
LJP009_HEPG2_24H-JWE-035-3.33	6.41442e-05	0.00492096	-1.86114	17.9681	CRABP2;TIMP3;SLC1A3;XIST
LJP006_HCC515_24H-NVP-TAE684-10	9.77588e-05	0.00618592	-1.93924	17.905	TAGLN;TUBB6;IGFBP3;HMGB2;CTNNAL1;FGFR3
LJP006_HA1E_24H-PI-103-3.33	6.21599e-05	0.00492096	-1.84798	17.8992	SDC4;PPP1R3C;PON2;IGFBP3;MT1X;FGFR3
LJP008_HT29_24H-CGK-733-10	0.000112662	0.00660749	-1.96776	17.8891	TAGLN;HMGB2;NPY1R;FKBP5
LJP006_BT20_24H-palbociclib-0.37	9.77588e-05	0.00618592	-1.93661	17.8807	BTG3;TUBB6;SDC2;ANP32E;HMGB2;CTNNAL1
LJP009_MCF7_24H-serdemetan-10	0.000128074	0.00717878	-1.98525	17.7936	TMEM47;SDC2;TIMP3;HIST1H1C
LJP005_PC3_24H-dasatinib-1.11	0.000120189	0.00686344	-1.9701	17.783	BTG3;TUBB6;IGFBP3;FGFR3
LJP006_BT20_24H-JW-7-24-1-10	0.000174919	0.00871154	-2.04905	17.7267	TMEM47;TAGLN;TUBB6;HMGB2;ID4;CTNNAL1
LJP006_A549_24H-CHIR-99021-10	6.93661e-05	0.00516505	-1.85092	17.7246	MT2A;BTG1;IGFBP3;MT1F;MT1X
LJP008_HCC515_24H-MK-1775-3.33	5.74127e-05	0.00468871	-1.81187	17.6933	HEPH;MT1M;ID4;MT1F;LPIN1
LJP009_MCF7_24H-SYK-inhibitor-10	7.60189e-05	0.00537082	-1.86504	17.689	TMEM47;TAGLN;PPP1R3C;ANP32E;METTL7A
LJP005_A549_24H-WH-4-025-3.33	4.66878e-05	0.00411321	-1.77	17.6505	BTG3;MT2A;MT1F;CTNNAL1
LJP006_HS578T_3H-geldanamycin-10	0.00011495	0.00669002	-1.94204	17.6163	GRAMD1C;MT1F;MT1X
LJP005_PC3_24H-AKT-inhibitor-1-2-10	0.000148395	0.0079203	-1.99652	17.6006	WIF1;MT1M;ANP32E
LJP006_A375_24H-AZD-8055-10	4.71164e-05	0.00411321	-1.76631	17.5976	SDC2;ANP32E;MT1F;MT1G;MT1X
LJP007_HA1E_24H-GSK-3-inhibitor-II-0.37	0.000105483	0.00628349	-1.91942	17.576	SDC2;MT1M;METTL7A;LPIN1
LJP006_HS578T_24H-dasatinib-0.04	6.31715e-05	0.00492096	-1.81479	17.5484	TMEM47;EDN1;TUBB6;PPP1R3C;FGF2
LJP006_MDAMB231_24H-QL-XII-47-3.33	0.000112662	0.00660749	-1.92618	17.5111	TMEM47;IGFBP3;SDC2;METTL7A
LJP009_HCC515_24H-CGP-60474-0.04	8.69075e-05	0.00576474	-1.8657	17.4455	BACE2;SDC4;MKNK1;ANP32E;XIST
LJP008_HA1E_24H-GSK-461364-0.04	8.31528e-05	0.00566409	-1.85448	17.4225	LGALS3;BTG1;GPNMB;PPP1R3C;TXNIP
LJP005_HCC515_24H-WH-4-025-10	9.48072e-05	0.00605093	-1.88065	17.4217	BTG3;TUBB6;IGFBP3;ANP32E;FGFR3
LJP006_HS578T_24H-JNK-9L-0.37	5.74127e-05	0.00468871	-1.78342	17.4155	EDN1;PPP1R3C;SDC2;ID4;MID1
LJP006_HS578T_24H-QL-XII-47-10	0.000117271	0.00677318	-1.92245	17.4002	TMEM47;PPP1R3C;PON2;IGFBP3;METTL7A;FGFR3
LJP006_MDAMB231_24H-KIN001-043-10	0.000116977	0.00677318	-1.92145	17.3959	MT1M;HMGB2;MT1F;MT1G;MT1X
LJP006_HCC515_24H-ZSTK-474-10	0.000205274	0.00947753	-2.04327	17.3498	TUBB6;HEPH;IGFBP3;ANP32E
LJP009_HEPG2_24H-GSK-2334470-3.33	6.41442e-05	0.00492096	-1.79675	17.3465	TMEM47;TAGLN;MKNK1;XIST
LJP006_HT29_24H-AZD-5438-3.33	9.48072e-05	0.00605093	-1.86498	17.2766	GRAMD1C;ANP32E;ID4;TXNIP;METTL7A
LJP006_HT29_24H-dasatinib-10	0.000154454	0.00809017	-1.96528	17.2465	BTG3;ANP32E;HMGB2;NPY1R;CTNNAL1
LJP006_SKBR3_24H-CHIR-99021-3.33	4.71164e-05	0.00411321	-1.7308	17.2438	BTG1;CRABP2;WIF1;ID4;TXNIP
LJP005_BT20_24H-dasatinib-3.33	8.59339e-05	0.00572516	-1.83847	17.2116	TAGLN;TUBB6;CTNNAL1;FGFR3
LJP006_MCF7_3H-OSI-027-10	6.36533e-05	0.00492096	-1.77799	17.179	HEBP2;EMX2;FGFR3
LJP006_HS578T_3H-CHIR-99021-10	0.000144959	0.00780825	-1.94299	17.1742	EDN1;EMX2;ID4;FAM107A
LJP009_HEPG2_24H-dasatinib-10	9.21288e-05	0.0059805	-1.84719	17.1646	LGALS3;TAGLN;PPP1R3C;SDC2
LJP008_HA1E_24H-(+)-JQ1-0.12	5.74127e-05	0.00468871	-1.75736	17.1611	EDN1;SDC4;CRABP2;IGFBP3;SLC1A3
LJP006_SKBR3_3H-BI-2536-1.11	7.44602e-05	0.00533514	-1.80394	17.1469	CRABP2;C2CD2;ID4;XIST
LJP006_HCC515_24H-GDC-0941-10	0.000103248	0.00619895	-1.86343	17.1033	TAGLN;TUBB6;IGFBP3;ANP32E;FGFR3
LJP005_HS578T_24H-WH-4-025-3.33	0.000205274	0.00947753	-2.0132	17.0944	TAGLN;SDC4;TIMP3;FGF2
LJP005_HS578T_3H-dasatinib-1.11	0.000120189	0.00686344	-1.89347	17.0913	TMEM47;TAGLN;EDN1;HEPH
LJP007_HA1E_24H-OSI-930-1.11	5.20681e-05	0.00436969	-1.73238	17.0864	TMEM47;EDN1;GPNMB;IGFBP3;TIMP3
LJP006_HCC515_24H-HG-6-64-01-0.12	0.000136327	0.00750295	-1.91955	17.0848	BTG3;IGFBP3;SDC2;FGFR3
LJP006_MCF10A_24H-XMD11-85H-10	0.000112662	0.00660749	-1.87847	17.0774	BTG3;TAGLN;IGFBP3;HMGB2
LJP005_MCF10A_3H-erlotinib-1.11	0.000183475	0.00896136	-1.98454	17.0738	SDC4;ADORA2B;MT1G;XIST
LJP006_HA1E_24H-Y-39983-10	8.31528e-05	0.00566409	-1.81321	17.0348	TMEM47;NPM1;EDN1;BTG1;IGFBP3
LJP006_LNCAP_3H-PI-103-1.11	0.000187593	0.00898905	-1.98475	17.0316	BTG3;PPP1R3C;TIMP3
LJP009_PC3_24H-CH5424802-10	0.000167249	0.0085828	-1.94957	16.9535	FUCA1;METTL7A;FGFR3
LJP006_HEPG2_24H-BI-2536-0.12	0.000128074	0.00717878	-1.88874	16.9286	EMX2;RAB31;MAOA;FGFR3
LJP005_HEPG2_24H-torin-2-3.33	0.000121852	0.00690644	-1.87668	16.9139	TAGLN;CRABP2;MKNK1;HMGB2;NPY1R
LJP005_BT20_24H-foretinib-10	0.000173226	0.00865562	-1.94958	16.8852	BACE2;TAGLN;TIMP3;CTNNAL1
LJP005_HS578T_24H-SB590885-10	7.26338e-05	0.00532999	-1.77036	16.8717	TAGLN;EDN1;BTG1;PON2;IGFBP3
LJP005_HCC515_24H-NVP-AUY922-0.04	0.000103248	0.00619895	-1.83034	16.7995	MT2A;RAB31;IGFBP3;GNG12;CTNNAL1
LJP005_A375_24H-TG-101348-1.11	0.000142925	0.00775365	-1.89403	16.7682	BTG3;TAGLN;ANP32E;HMGB2;FGFR3
LJP009_HEPG2_24H-PF-3758309-0.12	0.000103248	0.00619895	-1.82274	16.7298	TMEM47;GPNMB;HMGB2;ID4;XIST
LJP006_HA1E_24H-AT-7519-0.37	0.000103248	0.00619895	-1.82143	16.7178	EDN1;BTG1;PPP1R3C;ID4;METTL7A
LJP007_HT29_24H-NVP-BGT226-0.04	0.000137413	0.0075083	-1.87779	16.6983	BTG3;EMX2;HMGB2;NPY1R;FKBP5
LJP007_HA1E_24H-PHA-767491-1.11	7.26338e-05	0.00532999	-1.74976	16.6754	GPNMB;SDC2;HMGB2;METTL7A;FKBP5
LJP005_HT29_24H-PF-477736-3.33	0.000153979	0.00809017	-1.89917	16.6723	SDC4;PPP1R3C;MAOA;FGFR3
LJP005_MDAMB231_24H-CGP-60474-10	0.000100257	0.00619895	-1.81035	16.6693	HMGB2;NPY1R;MID1
LJP006_SKBR3_3H-torin-1-10	0.000205274	0.00947753	-1.96078	16.6493	CLDN10;PPP1R3C;MAOA;THBS4
LJP006_SKBR3_24H-CHIR-99021-1.11	0.000194154	0.00924512	-1.94126	16.5916	BTG1;ID4;TIMP3;APOLD1
LJP009_PC3_24H-BI-2536-10	0.000154454	0.00809017	-1.89022	16.5878	TAGLN;IGFBP3;SDC2;MT1M;CTNNAL1
LJP009_HA1E_24H-serdemetan-10	6.41442e-05	0.00492096	-1.71809	16.5871	HEBP2;EDN1;IGFBP3;MID1
LJP006_HEPG2_24H-torin-1-0.12	0.000183475	0.00896136	-1.92561	16.5668	EMX2;PPP1R3C;FGFR3;HIST1H1C
LJP006_MDAMB231_3H-BMS-387032-3.33	9.48072e-05	0.00605093	-1.78813	16.5646	SDC4;ADORA2B;HMGB2;XIST;APOLD1
LJP006_LNCAP_3H-THZ-2-98-01-10	0.000153979	0.00809017	-1.88195	16.521	GRAMD1C;BACE2;TUBB6;CRABP2
LJP006_SKBR3_24H-torin-1-0.12	0.000154454	0.00809017	-1.88062	16.5036	TMEM47;BTG3;NPY1R;METTL7A;FGFR3
LJP008_HEPG2_24H-I-BET-3.33	0.000173226	0.00865562	-1.89719	16.4314	EDN1;PPP1R3C;SDC2;FGFR3
LJP005_MDAMB231_24H-pelitinib-10	0.000148603	0.0079203	-1.86104	16.4036	TMEM47;BTG1;ID4;TIMP3;GNG12
LJP005_BT20_24H-crizotinib-10	0.000120189	0.00686344	-1.81631	16.3948	TMEM47;TAGLN;TUBB6;SDC2
LJP006_A375_24H-torin-1-10	0.000211117	0.00960138	-1.936	16.3845	PPP1R3C;ANP32E;HMGB2;METTL7A;CTNNAL1;FGFR3
LJP006_BT20_24H-palbociclib-0.12	0.000142925	0.00775365	-1.84423	16.3274	TUBB6;ANP32E;HMGB2;CTNNAL1;FGFR3
LJP007_A375_24H-dasatinib-0.37	0.000103248	0.00619895	-1.77804	16.3196	BTG3;MT1M;HMGB2;MT1F;FGF2
LJP009_MCF7_24H-ON-01910-3.33	0.000103248	0.00619895	-1.7779	16.3182	EMX2;GPNMB;PPP1R3C;TIMP3;MID1
LJP006_BT20_24H-AZD-5438-3.33	0.000179635	0.00885925	-1.89202	16.3179	LGALS3;TUBB6;SDC2;ANP32E;HMGB2
LJP006_HS578T_24H-AT-7519-0.12	0.000136327	0.00750295	-1.83196	16.3053	LGALS3;EDN1;BTG1;APOLD1
LJP005_HCC515_24H-PF-477736-0.37	0.000144959	0.00780825	-1.8404	16.2674	TUBB6;PON2;IGFBP3;MT1M
LJP006_HEPG2_24H-NVP-TAE684-10	0.000173226	0.00865562	-1.8767	16.2539	TAGLN;PPP1R3C;SDC2;HMGB2
LJP008_HEPG2_24H-daminozide-3.33	0.000205274	0.00947753	-1.91087	16.2255	SDC4;MKNK1;TXNIP;XIST
LJP005_HCC515_24H-WH-4-025-3.33	0.000121852	0.00690644	-1.79779	16.203	TAGLN;TUBB6;HMGB2;CTNNAL1;FGFR3
LJP005_MCF7_24H-NVP-BEZ235-1.11	0.000103248	0.00619895	-1.76528	16.2024	TMEM47;TAGLN;TUBB6;ANP32E;FGFR3
LJP006_HME1_3H-BMS-345541-10	9.89584e-05	0.00618592	-1.75162	16.1513	BTG1;SDC4;MT1M;MT1F;MT1G
LJP005_BT20_3H-mitoxantrone-0.12	0.000167249	0.0085828	-1.85459	16.1276	CRABP2;MT1F;MT1X
LJP007_HCC515_24H-BMS509744-10	0.000173065	0.00865562	-1.86024	16.1131	EMX2;IGFBP3;MT1M;HMGB2;FGFR3
LJP008_PC3_24H-PFI-1-10	0.000193344	0.0092355	-1.88132	16.0872	EMX2;CRABP2;PPP1R3C;SLC1A3;IL17RB
LJP007_MCF7_24H-A66-0.37	0.000167249	0.0085828	-1.84521	16.046	BACE2;SDC2;FKBP5
LJP006_MDAMB231_24H-MK-2206-10	0.000187593	0.00898905	-1.86698	16.021	TMEM47;HEPH;NPY1R
LJP006_SKBR3_24H-KIN001-043-1.11	0.000103248	0.00619895	-1.73687	15.9416	HEBP2;ID4;TXNIP;PARVA;FGFR3
LJP006_BT20_24H-AZD-5438-0.37	0.000136327	0.00750295	-1.79061	15.9372	LGALS3;TUBB6;MT2A;BTG1
LJP006_HS578T_3H-AZD-8055-0.12	0.000173226	0.00865562	-1.8398	15.9344	TMEM47;PPP1R3C;MT1F;XIST
LJP006_A375_24H-WYE-125132-0.12	0.000173226	0.00865562	-1.83656	15.9063	PPP1R3C;PON2;MT1X;FGFR3
LJP005_HS578T_24H-pelitinib-10	0.000179635	0.00885925	-1.84357	15.9	TMEM47;IGFBP3;SDC2;ID4;TIMP3
LJP007_PC3_24H-HG-14-10-04-10	0.000205274	0.00947753	-1.87184	15.8941	TUBB6;IGFBP3;ANP32E;CTNNAL1
LJP006_BT20_24H-afatinib-10	0.000186393	0.00898905	-1.84613	15.8539	NPM1;TUBB6;C2CD2;NPY1R;XIST
LJP005_BT20_3H-radicicol-10	0.000187593	0.00898905	-1.83935	15.7839	SDC2;METTL7A;APOLD1
LJP008_HEPG2_24H-pracinostat-0.37	0.000216846	0.00974522	-1.86669	15.748	MAOA;HMGB2;TIMP3;FGFR3
LJP006_MCF7_24H-WYE-125132-0.37	0.000136327	0.00750295	-1.7689	15.744	MAP2K3;BTG3;TUBB6;XIST
LJP009_MCF7_24H-olaparib-0.04	0.000209476	0.00955536	-1.85538	15.7168	HEPH;PON2;METTL7A
LJP006_HME1_24H-torin-1-0.04	0.000207837	0.00953788	-1.84938	15.6804	PPP1R3C;SDC2;NPY1R;METTL7A;FGFR3
LJP006_A549_24H-BI-2536-0.37	0.000137413	0.0075083	-1.76223	15.6706	EDN1;CRABP2;PON2;IGFBP3;ID4
LJP009_HCC515_24H-PF-3758309-0.12	0.00020049	0.00947753	-1.83738	15.6448	TMEM47;NPM1;ANP32E;HMGB2;FGFR3
LJP007_HEPG2_24H-sutent-3.33	0.000167249	0.0085828	-1.79887	15.643	CRABP2;SDC2;XIST
LJP005_HS578T_24H-SB590885-1.11	0.000205274	0.00947753	-1.84153	15.6367	TMEM47;TAGLN;GPNMB;CRABP2
LJP005_MCF10A_3H-NVP-BEZ235-0.04	0.000167249	0.0085828	-1.79766	15.6325	CRABP2;SLC1A3;IL17RB
LJP005_SKBR3_3H-WH-4-025-3.33	0.000183475	0.00896136	-1.81531	15.6179	SDC4;MT1M;MT1F;METTL7A
LJP006_A375_24H-QL-X-138-3.33	0.000132066	0.00737532	-1.74704	15.6049	MAOA;SDC2;ANP32E;TIMP3;FGFR3
LJP005_HS578T_24H-withaferin-a-3.33	0.000186393	0.00898905	-1.81022	15.5455	TMEM47;RAB31;IGFBP3;ID4;FGFR3
LJP009_PC3_24H-PF-3758309-0.37	0.000207837	0.00953788	-1.83336	15.5446	NPM1;GPNMB;IGFBP3;ANP32E;HMGB2
LJP006_HCC515_24H-QL-X-138-10	0.000166681	0.0085828	-1.7848	15.5268	PPP1R3C;IGFBP3;SDC2;XIST;FGFR3
LJP005_HS578T_24H-torin-2-1.11	0.000179635	0.00885925	-1.79515	15.4825	TMEM47;EMX2;CRABP2;PPP1R3C;XIST
LJP008_MCF7_24H-NPK76-II-72-1-10	0.000173065	0.00865562	-1.77939	15.4128	BTG3;GPNMB;FAM107A;SLC1A3;FGFR3
LJP006_MDAMB231_3H-PD-0325901-10	0.000205274	0.00947753	-1.80945	15.3643	MT2A;NPY1R;MT1G;MT1X
LJP006_BT20_24H-OSI-027-0.37	0.000216846	0.00974522	-1.81027	15.272	TMEM47;TUBB6;PPP1R3C;SDC2
LJP007_HCC515_24H-AZ-628-10	0.000205274	0.00947753	-1.79694	15.2581	ADORA2B;ANP32E;HMGB2;MT1G
LJP005_A375_24H-torin-2-3.33	0.000223144	0.00996927	-1.80551	15.1802	TUBB6;ANP32E;HMGB2;MT1F;MT1X
LJP005_A549_24H-WH-4-025-1.11	0.000112662	0.00660749	-1.66792	15.1632	TAGLN;PPP1R3C;MT1M;CTNNAL1
LJP008_A549_24H-pracinostat-0.37	0.000216846	0.00974522	-1.78906	15.0931	GPNMB;HMGB2;PAX6;IL17RB
LJP006_MDAMB231_3H-BMS-387032-10	0.000223144	0.00996927	-1.76941	14.8766	MT2A;TXNIP;MT1X;LPIN1;APOLD1
LJP005_PC3_24H-BYL719-1.11	0.000209476	0.00955536	-1.72949	14.6504	EMX2;RAB31;NPY1R
LJP006_A375_24H-GDC-0941-10	0.00020049	0.00947753	-1.68236	14.3249	EMX2;IGFBP3;ANP32E;HMGB2;FGFR3
LJP005_HS578T_24H-geldanamycin-10	0.000215387	0.00974522	-1.69023	14.2708	SDC4;ADORA2B;ID4;TIMP3;FGFR3
LJP007_A549_24H-DCC-2036-0.37	0.000101545	0.00619895	-0.612242	5.62957	TMEM47;METTL7A

## Sheet: TableS8_LINCS_L1000_Pert_up
Term	P-value	Adjusted P-value	Z-score	Combined Score	Genes
LJP006_HA1E_24H-A443654-0.37	4.71204e-13	9.80764e-09	-1.80519	51.2375	CX3CR1;DUSP4;CD74;SPRY4;DTX4;DUSP6;NR4A2;PTPRE;CYP26B1;CA2;FEZ1;A2M;TRIB2;SLC38A2;HLA-DPA1
LJP006_HA1E_24H-NVP-TAE684-10	1.1791e-10	8.18057e-07	-1.87566	42.8796	NR4A2;DUSP4;CD74;GPR37;CA2;FEZ1;PDE4B;ABCA8;A2M;KCNK1;DUSP6;ACAT2
LJP005_HA1E_24H-buparlisib-10	8.6586e-11	8.18057e-07	-1.80813	41.8942	DUSP4;CD74;GPR37;SPRY4;LAPTM5;NETO2;TRIB2;SLC38A2;DUSP6;PTGS1;HLA-DPA1
LJP006_HS578T_24H-GSK-2126458-3.33	4.4071e-10	2.29323e-06	-1.89013	40.7183	NR4A2;DUSP4;GPR37;FOLH1;CITED2;PDE4B;NPTX2;TRIB2;GNAI1;DUSP6;CDC25B;HLA-DPA1
LJP005_MCF7_24H-WZ-3105-0.04	2.0213e-09	6.0102e-06	-1.95904	39.2191	CD74;NUAK1;TYROBP;FOLH1;SST;HLA-DRA;NPTX2;A2M;HLA-DPA1
LJP006_HA1E_24H-CGP-60474-10	1.50982e-09	6.0102e-06	-1.86054	37.79	NR4A2;DUSP4;C3;CSF1R;CD74;TYROBP;CA2;FEZ1;ENPP2;A2M;PTGS1;HLA-DPA1
LJP006_MDAMB231_24H-BMS-387032-10	1.80674e-09	6.0102e-06	-1.79582	36.153	TYROBP;OLFML3;ENPP2;PLS3;HLA-DRA;DHCR24;NPTX2;A2M;PTGS1;HLA-DPA1
LJP006_HA1E_24H-sorafenib-10	2.75388e-09	7.1649e-06	-1.828	36.0304	CD74;TYROBP;CA2;LAPTM5;HLA-DRA;ARHGEF2;IARS;A2M;DUSP6;HLA-DPA1
LJP005_HA1E_24H-buparlisib-3.33	3.40294e-09	7.86986e-06	-1.79897	35.0775	NR4A2;DUSP4;SPRY4;A2M;TRIB2;SLC38A2;ETV5;DUSP6;PTGS1
LJP006_LNCAP_3H-celastrol-1.11	4.16674e-09	8.67265e-06	-1.78397	34.4237	NR4A2;DNAJA1;HSPA8;LBH;NPY;CHORDC1;MAPKAPK5;ABCA8
LJP006_HS578T_24H-PI-103-0.37	6.70009e-09	1.26778e-05	-1.82821	34.409	NR4A2;DUSP4;ST6GAL1;CITED2;CHN2;NPTX2;GNAI1;DUSP6;CDC25B
LJP006_HA1E_24H-CGP-60474-3.33	9.49031e-09	1.64609e-05	-1.85854	34.3329	NR4A2;DUSP4;C3;CD74;TYROBP;GPR37;CA2;FEZ1;LAPTM5;ENPP2;A2M;PTGS1
LJP005_HA1E_24H-radicicol-10	1.04982e-08	1.68084e-05	-1.90815	35.0566	NR4A2;DNAJA1;DUSP4;HSPA8;CITED2;SST;CA2;A2M;SLC38A2;DUSP6;ABCG2
LJP006_MDAMB231_24H-BMS-345541-10	1.25187e-08	1.86118e-05	-1.72507	31.3894	C3;TYROBP;FOLH1;FEZ1;ENPP2;DHCR24;ABCA8;A2M;PTGS1
LJP006_HS578T_24H-GSK-2126458-0.37	1.99791e-08	2.31006e-05	-1.89467	33.5897	NR4A2;DUSP4;CYP26B1;GPR37;QARS;CHN2;NPTX2;SLC38A2;GNAI1;CDC25B
LJP006_HA1E_24H-BMS-345541-10	2.44169e-08	2.31006e-05	-1.9101	33.4802	NR4A2;C3;CD74;TYROBP;SST;CA2;FEZ1;LAPTM5;A2M;KCNK1;PTGS1
LJP006_HA1E_24H-BMS-387032-10	2.0755e-08	2.31006e-05	-1.87784	33.2198	NR4A2;C3;CD74;TYROBP;GPR37;CA2;FEZ1;LAPTM5;ENPP2;A2M;KCNK1;PTGS1
LJP006_HA1E_24H-BMS-387032-1.11	1.85857e-08	2.31006e-05	-1.84054	32.7631	NR4A2;C3;TYROBP;CA2;FEZ1;SPRY4;LAPTM5;A2M;DCLK1;DUSP6;PTGS1
LJP006_HA1E_24H-QL-XII-47-10	2.19132e-08	2.31006e-05	-1.85287	32.6775	NR4A2;DNAJA1;DUSP4;C3;SST;CA2;CHORDC1;ENPP2;NPTX2;A2M;DUSP6
LJP005_MCF7_24H-WZ-3105-1.11	2.4207e-08	2.31006e-05	-1.77987	31.2129	CD74;FOLH1;SPRY4;PLS3;HLA-DRA;NPTX2;A2M;TRIB2;HLA-DPA1
LJP005_HA1E_24H-crizotinib-10	2.33924e-08	2.31006e-05	-1.75048	30.7575	NR4A2;CD74;TYROBP;LAPTM5;DHCR24;DUSP6;ACAT2;HLA-DPA1
LJP006_HS578T_24H-PI-103-3.33	2.4207e-08	2.31006e-05	-1.75216	30.727	NR4A2;CSF1R;TYROBP;CITED2;SPRY4;ENPP2;NPTX2;A2M;DUSP6
LJP005_HA1E_24H-CGP-60474-10	2.75712e-08	2.49508e-05	-1.86614	32.483	NR4A2;CD74;TYROBP;GPR37;FOLH1;SST;CA2;ENPP2;A2M;TRIB2
LJP006_HA1E_24H-AT-7519-3.33	4.1175e-08	3.17414e-05	-1.86709	31.7507	NR4A2;CD74;TYROBP;FOLH1;SST;CA2;FEZ1;LAPTM5;ENPP2;A2M;PTGS1
LJP005_A375_24H-foretinib-3.33	3.99626e-08	3.17414e-05	-1.77075	30.1653	CX3CR1;C3;CSF1R;TYROBP;HMGCS1;FEZ1;HLA-DRA;A2M;PTGS1;HLA-DPA1
LJP006_LNCAP_24H-JW-7-24-1-10	3.83839e-08	3.17414e-05	-1.74914	29.8677	DUSP4;HMGCS1;CITED2;ENPP2;DHCR24;NPTX2;TRIB2;DCLK1;ACAT2
LJP006_BT20_24H-A443654-3.33	3.83839e-08	3.17414e-05	-1.74821	29.8518	ST6GAL1;TYROBP;HOMER1;CITED2;SST;FEZ1;ENPP2;GNAI1;HLA-DPA1
LJP005_PC3_24H-NVP-AUY922-0.12	5.08494e-08	3.77993e-05	-1.89334	31.7975	NR4A2;DNAJA1;CD74;LAPTM5;HLA-DRA;NPTX2;RND3;HLA-DPA1
LJP006_HS578T_24H-GW-843682X-10	5.79959e-08	4.16251e-05	-1.89017	31.4957	CX3CR1;SST;CA2;NPTX2;KCNK1;GNAI1;PTGS1
LJP006_HA1E_24H-AZD-5438-10	6.127e-08	4.25091e-05	-1.86946	31.048	NR4A2;DUSP4;C3;CD74;TYROBP;CA2;FEZ1;ENPP2;A2M;DTX4;HLA-DPA1
LJP006_HA1E_24H-CGP-60474-0.37	6.43133e-08	4.25679e-05	-1.9183	31.7661	NR4A2;DUSP4;CD74;TYROBP;FOLH1;SST;CA2;FEZ1;LAPTM5;ENPP2;A2M
LJP006_HA1E_24H-alvocidib-10	6.74902e-08	4.25679e-05	-1.86372	30.7725	NR4A2;DUSP4;C3;CD74;TYROBP;GPR37;CA2;FEZ1;LAPTM5;ENPP2;A2M
LJP006_A375_24H-saracatinib-10	6.6669e-08	4.25679e-05	-1.80014	29.7447	NR4A2;C3;HMGCS1;KAZN;HLA-DRA;DHCR24;ACAT2;HLA-DPA1
LJP006_HA1E_24H-alvocidib-3.33	7.78746e-08	4.7673e-05	-1.8615	30.4693	NR4A2;CD74;TYROBP;GPR37;SST;CA2;FEZ1;LAPTM5;ENPP2;A2M;PTGS1
LJP006_HA1E_24H-MK-2206-10	8.65512e-08	5.14707e-05	-1.71398	27.8736	DUSP4;HMGCS1;SPRY4;DHCR24;TRIB2;ETV5;DUSP6;ACAT2
LJP006_HA1E_24H-alvocidib-1.11	8.96551e-08	5.18356e-05	-1.8704	30.3515	NR4A2;C3;CD74;TYROBP;GPR37;SST;CA2;FEZ1;LAPTM5;ENPP2;A2M
LJP006_HA1E_24H-AT-7519-10	1.07814e-07	6.065e-05	-1.77055	28.4047	NR4A2;C3;CSF1R;CD74;TYROBP;CA2;FEZ1;LAPTM5;ENPP2;A2M;PTGS1
LJP005_HA1E_24H-nilotinib-10	1.66212e-07	9.10405e-05	-1.81665	28.358	NR4A2;DNAJA1;C3;TYROBP;CHORDC1;SPRY4;A2M;DUSP6
LJP008_MCF7_24H-UNC0638-10	1.77888e-07	9.49375e-05	-1.88551	29.3048	NR4A2;DUSP4;HMGCS1;DHCR24;NPTX2;DUSP6;ACAT2
LJP006_MDAMB231_24H-A443654-3.33	2.17222e-07	0.000113031	-1.82531	28.0046	C3;TYROBP;FOLH1;FEZ1;ENPP2;PLS3;HLA-DRA;A2M;HLA-DPA1
LJP005_HA1E_24H-CGP-60474-1.11	2.44555e-07	0.00012415	-1.87019	28.4714	NR4A2;C3;CD74;TYROBP;GPR37;FOLH1;SST;ENPP2;A2M
LJP006_A549_24H-JW-7-24-1-10	2.91149e-07	0.00014093	-1.8409	27.7045	NR4A2;DUSP4;HMGCS1;SST;FEZ1;DHCR24;NPTX2;DUSP6;ACAT2
LJP005_MCF7_24H-CGP-60474-3.33	2.91149e-07	0.00014093	-1.79956	27.0824	CD74;TYROBP;FOLH1;ENPP2;PLS3;A2M;ACAT2;PTGS1;HLA-DPA1
LJP006_HS578T_24H-MK-2206-10	3.02033e-07	0.000142875	-1.78857	26.8513	CSF1R;ST6GAL1;HMGCS1;CA2;CHN2;HLA-DRA;DUSP6;CDC25B
LJP006_HA1E_24H-radicicol-10	3.28242e-07	0.000147327	-1.94453	29.0309	CX3CR1;NR4A2;DUSP4;CITED2;CA2;CHORDC1;ENPP2;A2M;SLC38A2;DUSP6;ABCG2
LJP005_MDAMB231_24H-dasatinib-0.37	3.32678e-07	0.000147327	-1.92252	28.6764	CD74;HMGCS1;HLA-DRA;TRIB2;DUSP6;HLA-DPA1
LJP005_BT20_24H-geldanamycin-10	3.20474e-07	0.000147327	-1.83764	27.4791	HSPA8;HMGCS1;CITED2;LAPTM5;PDE4B;ENPP2;NPTX2
LJP006_HS578T_24H-GSK-1059615-10	3.48006e-07	0.000150904	-1.77273	26.3624	NR4A2;CSF1R;ST6GAL1;GPR37;CHN2;NPTX2;DUSP6;CDC25B
LJP006_HA1E_24H-A443654-1.11	3.85667e-07	0.000163822	-1.95289	28.8408	NR4A2;DUSP4;C3;CD74;CYP26B1;CA2;FEZ1;ENPP2;NPTX2;A2M
LJP005_HA1E_24H-mitoxantrone-10	4.61183e-07	0.00018888	-1.9193	28.0016	CD74;TYROBP;GPR37;PLS3;HLA-DRA;A2M;HLA-DPA1
LJP006_HA1E_24H-alvocidib-0.37	4.62808e-07	0.00018888	-1.83608	26.781	NR4A2;CSF1R;CD74;TYROBP;CA2;FEZ1;LAPTM5;ENPP2;PLS3;A2M
LJP006_A549_24H-PI-103-1.11	5.49038e-07	0.000219763	-1.84219	26.5553	DUSP4;C3;PTPRE;LAPTM5;NPTX2;DUSP6;HLA-DPA1
LJP006_HA1E_24H-AT-7519-1.11	5.63324e-07	0.000221227	-1.80163	25.9244	TYROBP;SST;CA2;FEZ1;SPRY4;LAPTM5;ENPP2;A2M;DUSP6
LJP006_HA1E_24H-JNK-9L-3.33	6.30694e-07	0.000243097	-1.85782	26.523	NR4A2;DUSP4;CD74;TYROBP;CA2;FEZ1;LAPTM5;ENPP2;A2M;PTGS1
LJP006_LNCAP_3H-celastrol-3.33	6.50543e-07	0.000246189	-1.80844	25.7621	NR4A2;DNAJA1;HSPA8;CHORDC1;SPRY4;SLC38A2;DUSP6
LJP005_A549_24H-PIK-93-10	6.78742e-07	0.000252274	-1.77262	25.1765	NR4A2;DUSP4;CITED2;FEZ1;ABCA8;SLC38A2;DCLK1;DUSP6
LJP005_A375_24H-TWS-119-3.33	7.01995e-07	0.000256339	-2.02679	28.7183	CX3CR1;CD74;TYROBP;CITED2;HLA-DRA;HLA-DPA1
LJP005_A375_24H-SB590885-1.11	7.67641e-07	0.000262741	-1.8007	25.3538	C3;CD74;FEZ1;HLA-DRA;DHCR24;ABCA8;PTGS1;ABCG2;HLA-DPA1
LJP005_HS578T_24H-GSK-1059615-3.33	7.7002e-07	0.000262741	-1.79099	25.2115	IVNS1ABP;NR4A2;GPR37;CITED2;CHN2;PDE4B;A2M;DUSP6
LJP006_HA1E_24H-PI-103-1.11	7.7002e-07	0.000262741	-1.75634	24.7237	DUSP4;PTPRE;QARS;SPRY4;PDE4B;ABCA8;ETV5;DUSP6
LJP005_MCF7_24H-WZ-3105-10	7.7002e-07	0.000262741	-1.72355	24.2622	C3;CD74;SPRY4;LAPTM5;HLA-DRA;A2M;PTGS1;HLA-DPA1
LJP005_HA1E_24H-CGP-60474-3.33	8.91909e-07	0.000299422	-1.89858	26.447	NR4A2;CD74;TYROBP;GPR37;SST;CA2;ENPP2;A2M;PTGS1
LJP006_HA1E_24H-CGP-60474-0.04	9.23307e-07	0.000305043	-1.91777	26.648	NR4A2;CSF1R;CD74;TYROBP;GPR37;CA2;FEZ1;LAPTM5;ENPP2;A2M
LJP006_PC3_24H-GDC-0941-1.11	1.05428e-06	0.000332482	-1.87598	25.8185	DUSP4;CD74;TUBA1A;RFTN1;HLA-DRA;A2M;HLA-DPA1
LJP005_MCF7_24H-CGP-60474-1.11	1.04528e-06	0.000332482	-1.75849	24.2166	CD74;TYROBP;FOLH1;SPRY4;HLA-DRA;A2M;PTGS1;HLA-DPA1
LJP005_MDAMB231_24H-GDC-0980-10	1.05428e-06	0.000332482	-1.64774	22.6773	CX3CR1;DUSP4;OLFML3;SST;ABCA8;SLC38A2;DUSP6
LJP006_A375_24H-ZSTK-474-0.12	1.09771e-06	0.000339568	-2.00001	27.4447	C3;CD74;HLA-DRA;NETO2;ASAP2;HLA-DPA1
LJP008_PC3_24H-GSK-1070916-10	1.10938e-06	0.000339568	-1.81822	24.9308	NR4A2;TUBA1A;HMGCS1;CITED2;CA2;HLA-DRA;MAPKAPK5;KCNK1
LJP005_HA1E_24H-withaferin-a-3.33	1.24768e-06	0.000365765	-1.8438	25.0651	NR4A2;SST;CA2;CHORDC1;SPRY4;A2M;SLC38A2;DUSP6
LJP005_A375_24H-SB590885-3.33	1.24768e-06	0.000365765	-1.78593	24.2784	CX3CR1;C3;CSF1R;ST6GAL1;HMGCS1;CITED2;FEZ1;DCLK1
LJP006_HA1E_24H-PI-103-0.37	1.22848e-06	0.000365765	-1.74541	23.7546	GPR37;CA2;PDE4B;NETO2;TRIB2;ETV5;DUSP6
LJP009_PC3_24H-CC-401-3.33	1.31796e-06	0.000376983	-1.86273	25.2203	HSPA8;CITED2;CA2;NETO2;GNB5
LJP009_HA1E_24H-CH5424802-10	1.32218e-06	0.000376983	-1.71002	23.1473	C3;HSPA8;SPRY4;ARHGEF2;IARS;A2M;DUSP6;HLA-DPA1
LJP006_HME1_24H-NVP-TAE684-0.12	1.40042e-06	0.000393898	-1.7487	23.5703	DUSP4;ATXN1;TUBA1A;LBH;CITED2;SST;RND3;ABCG2
LJP006_HA1E_24H-AZD-7762-10	1.44027e-06	0.000399702	-1.85049	24.8903	NR4A2;CD74;CA2;FEZ1;ENPP2;A2M;DTX4;ACAT2;PTGS1
LJP006_HME1_3H-AT-7519-10	1.50098e-06	0.000400531	-1.87075	25.0857	C3;ST6GAL1;SST;GNB5;NPTX2;A2M
LJP005_SKBR3_3H-withaferin-a-3.33	1.48259e-06	0.000400531	-1.77253	23.7904	NR4A2;DNAJA1;HSPA8;LBH;HMGCS1;CITED2;CHORDC1;RND3
LJP006_HA1E_24H-GSK-2126458-3.33	1.48259e-06	0.000400531	-1.75287	23.5266	NR4A2;DUSP4;GPR37;QARS;PDE4B;TRIB2;DUSP6;HLA-DPA1
LJP006_MDAMB231_24H-geldanamycin-10	1.53457e-06	0.000404311	-1.80692	24.1897	HSPA8;HMGCS1;OLFML3;SST;CHORDC1;ENPP2;DHCR24
LJP006_HA1E_24H-withaferin-a-10	1.57938e-06	0.000405841	-1.80565	24.1208	NR4A2;DUSP4;CD74;CA2;FEZ1;ENPP2;ABCA8;A2M;DTX4
LJP006_HA1E_24H-PI-103-3.33	1.56882e-06	0.000405841	-1.75556	23.4633	NR4A2;DUSP4;TYROBP;QARS;PDE4B;A2M;DCLK1;DUSP6
CPC002_VCAP_24H-mg-132-10.0	1.65318e-06	0.000416171	-2.03306	27.0658	IVNS1ABP;AIMP2;TCP11L1;HLA-DRA;MAPKAPK5;ARHGEF2;APEH;DCLK1;PPID
LJP005_HA1E_24H-AKT-inhibitor-1-2-10	1.65956e-06	0.000416171	-2.02717	26.9795	CX3CR1;CSF1R;TYROBP;HMGCS1;DHCR24;ACAT2
LJP006_MDAMB231_24H-PF-562271-10	1.75416e-06	0.000434656	-1.75883	23.3107	NR4A2;TYROBP;OLFML3;ENPP2;HLA-DRA;A2M;GNAI1;HLA-DPA1
LJP006_MCF10A_24H-JW-7-24-1-10	1.85361e-06	0.000453895	-1.85909	24.537	CX3CR1;DUSP4;C3;HMGCS1;DHCR24;RND3;ACAT2;HLA-DPA1
LJP005_PC3_24H-WZ-3105-0.37	2.16161e-06	0.00052316	-1.80931	23.6019	NR4A2;C3;CD74;NUAK1;TYROBP;CITED2;CA2;DHCR24;A2M
LJP006_HCC515_24H-XMD11-85H-10	2.21929e-06	0.000530945	-1.81728	23.6579	CX3CR1;TUBA1A;HMGCS1;DHCR24;NPTX2;ACAT2
LJP006_HS578T_24H-AZD-7762-3.33	2.30089e-06	0.000544212	-1.76281	22.8851	NR4A2;CSF1R;ST6GAL1;CITED2;CHN2;NPTX2;GNAI1;CDC25B
LJP005_MCF7_3H-PF-477736-1.11	2.43684e-06	0.000569892	-1.89813	24.5329	CX3CR1;C3;LAPTM5;NETO2;CORO1A;DCLK1
LJP006_MDAMB231_24H-BMS-387032-1.11	2.50405e-06	0.000579104	-1.90699	24.5956	CSF1R;TYROBP;ENPP2;NPTX2;A2M;PTGS1;HLA-DPA1
LJP006_MDAMB231_24H-alvocidib-3.33	2.86012e-06	0.000626638	-1.89856	24.2344	C3;CSF1R;TYROBP;ENPP2;A2M;RND3;GNAI1
LJP005_HA1E_24H-withaferin-a-10	2.86012e-06	0.000626638	-1.88449	24.0548	NR4A2;GPR37;SST;CA2;SPRY4;ABCA8;A2M
LJP008_HEPG2_24H-belinostat-1.11	2.86012e-06	0.000626638	-1.86563	23.8141	NR4A2;LBH;CITED2;SST;RND3;GNAI1;DUSP6
LJP005_MDAMB231_3H-SB590885-10	2.78474e-06	0.000626638	-1.86158	23.8121	TUBA1A;A2M;KCNK1;PTGS1;ABCG2
LJP007_HA1E_24H-SGI-1776-10	2.86012e-06	0.000626638	-1.71717	21.919	NR4A2;DUSP4;CD74;ST6GAL1;HMGCS1;DHCR24;HLA-DPA1
LJP006_LNCAP_24H-sirolimus-1.11	2.92418e-06	0.000633998	-1.91863	24.4481	PTPRE;FOLH1;TUBA1A;PRKAR1A;RFTN1;GNAI1
LJP006_BT20_24H-BMS-387032-3.33	3.2575e-06	0.000698986	-1.86828	23.6048	NR4A2;TYROBP;LAPTM5;ENPP2;HLA-DRA;GNB5;NPTX2
LJP007_HA1E_24H-vorinostat-10	3.30519e-06	0.000701982	-1.74477	22.019	NR4A2;TYROBP;CITED2;CA2;DHCR24;NPTX2;ETV5;ABCG2
LJP005_HS578T_24H-BYL719-10	3.48811e-06	0.000726014	-1.90711	23.965	IVNS1ABP;ATXN1;CITED2;SST;TRIB2;GNAI1
LJP006_HME1_3H-fostamatinib-3.33	3.48811e-06	0.000726014	-1.83217	23.0233	CD74;SST;HLA-DRA;ARHGEF2;DUSP6;HLA-DPA1
LJP006_MCF10A_24H-alvocidib-10	3.65263e-06	0.000752731	-1.83402	22.9621	TYROBP;RELN;ATXN1;SST;ENPP2;ASAP2;GNAI1;PTGS1
CPC008_PC3_24H-trichostatin_a-10.0	3.74264e-06	0.000756303	-2.06525	25.8068	ATXN1;TCP11L1;CRH;HLA-DRA;GNB5;A2M;CORO1A;ETV5;ACAT2
LJP006_HA1E_24H-BMS-387032-3.33	3.74264e-06	0.000756303	-1.84164	23.0126	NR4A2;C3;CD74;TYROBP;CA2;FEZ1;LAPTM5;ENPP2;A2M
LJP006_MDAMB231_24H-PHA-793887-10	3.93922e-06	0.000788375	-1.72365	21.4501	C3;CSF1R;TYROBP;OLFML3;ENPP2;A2M;HLA-DPA1
LJP006_HA1E_24H-canertinib-10	4.03057e-06	0.000798975	-1.79299	22.2718	NR4A2;DUSP4;CSF1R;TYROBP;FEZ1;NPTX2;A2M;DUSP6
LJP005_HA1E_24H-CGP-60474-0.37	4.23165e-06	0.000815533	-1.85928	23.0047	NR4A2;C3;CD74;TYROBP;SST;CA2;ENPP2;A2M
LJP006_MCF10A_3H-geldanamycin-3.33	4.19131e-06	0.000815533	-1.79814	22.2654	DNAJA1;HSPA8;LBH;HMGCS1;CHORDC1;ARHGEF2;PDIA6
LJP005_A375_24H-PD-0325901-3.33	4.22366e-06	0.000815533	-1.78939	22.1434	CX3CR1;C3;CSF1R;CD74;ST6GAL1;FEZ1;HLA-DRA;A2M;HLA-DPA1
LJP006_HA1E_24H-alvocidib-0.12	4.39537e-06	0.000828228	-1.88259	23.2217	NR4A2;CD74;TYROBP;GPR37;CA2;FEZ1;ENPP2;A2M;PTGS1
LJP005_HA1E_24H-NVP-AUY922-10	4.45669e-06	0.000828228	-1.78927	22.0457	DNAJA1;HSPA8;GPR37;CITED2;NPY;ENPP2;A2M
LJP007_PC3_24H-NVP-BGT226-10	4.45669e-06	0.000828228	-1.75237	21.5911	NR4A2;CD74;SST;MAPKAPK5;ARHGEF2;A2M;KCNK1
LJP005_MCF7_24H-WZ-3105-3.33	4.45669e-06	0.000828228	-1.73066	21.3236	CD74;TYROBP;FOLH1;SPRY4;PLS3;A2M;HLA-DPA1
LJP006_HA1E_24H-celastrol-1.11	4.75686e-06	0.000860951	-1.89195	23.1875	NR4A2;DNAJA1;DUSP4;TYROBP;CITED2;CHORDC1;A2M;SLC38A2;DUSP6
LJP006_A549_24H-MK-2206-10	4.73592e-06	0.000860951	-1.81712	22.2785	DUSP4;HMGCS1;DHCR24;SLC38A2;DCLK1;DUSP6;ACAT2
LJP006_HA1E_24H-GSK-2126458-1.11	4.73592e-06	0.000860951	-1.71969	21.084	DUSP4;GPR37;QARS;CA2;FEZ1;TRIB2;DUSP6
LJP005_BT20_24H-geldanamycin-0.37	4.88201e-06	0.000875984	-1.77702	21.7328	DNAJA1;HSPA8;CITED2;LAPTM5;ENPP2;NPTX2
CPC011_PC3_24H-irbesartan-10.0	5.02957e-06	0.000887164	-1.82466	22.2611	ARL4D;COL16A1;RNH1;ATXN1;TCP11L1;ACAT2;CDC25B
LJP006_SKBR3_24H-AZD-8055-3.33	5.02957e-06	0.000887164	-1.73428	21.1585	NR4A2;TUBA1A;LBH;CITED2;RND3;SLC38A2;GNAI1
LJP005_PC3_24H-buparlisib-1.11	5.30484e-06	0.000910734	-2.06753	25.114	NR4A2;ST6GAL1;NPY;ENPP2;RND3
CPC020_HA1E_6H-iproniazide_phosphate-10.0	5.29309e-06	0.000910734	-1.92303	23.3631	CACNB1;DNMT1;INF2;PRKAR1A;HLA-DRA;ASAP2
LJP006_HME1_24H-MK-2206-10	5.33821e-06	0.000910734	-1.86085	22.5918	DUSP4;NUAK1;TUBA1A;HMGCS1;GNB5;RND3;ACAT2
LJP005_PC3_24H-NVP-AEW541-10	5.30484e-06	0.000910734	-1.80765	21.9574	ST6GAL1;HMGCS1;CITED2;DHCR24;ACAT2
LJP006_PC3_24H-MK-2206-10	5.66246e-06	0.000958199	-1.77169	21.405	DUSP4;TUBA1A;HMGCS1;CITED2;DHCR24;RND3;SLC38A2
LJP006_HA1E_24H-JW-7-24-1-3.33	6.69805e-06	0.00111531	-1.89593	22.5875	FA2H;GPR37;CA2;FEZ1;NETO2;DUSP6
LJP005_A375_24H-WH-4-025-10	6.69805e-06	0.00111531	-1.83283	21.8357	NR4A2;HMGCS1;CITED2;FEZ1;DHCR24;ACAT2
LJP006_HS578T_24H-alvocidib-10	7.06733e-06	0.00116746	-1.77088	21.0027	NR4A2;NUAK1;TYROBP;FOLH1;SST;CHN2;GNAI1;HLA-DPA1
LJP008_PC3_24H-(+)-JQ1-0.37	7.1281e-06	0.00116822	-1.68785	20.0035	NR4A2;TUBA1A;CITED2;NPTX2;GNAI1;DUSP6;SPATA2L
LJP005_MDAMB231_3H-CYT387-3.33	7.50944e-06	0.0012211	-1.73634	20.4877	OLFML3;SST;CA2;ARHGEF2;DUSP6
LJP006_HME1_3H-radicicol-10	7.97143e-06	0.00128618	-1.76737	20.7483	NR4A2;DNAJA1;HSPA8;HMGCS1;CHORDC1;ARHGEF2;SLC38A2
CPC001_HCC515_24H-gsk-3b_inhibitor_viii-10.0	8.37819e-06	0.00130048	-1.99943	23.373	NR4A2;DNMT1;NEUROD6;NPY;TCP11L1;RNF19B;KAZN;HLA-DRA;DUSP6
LJP007_HT29_24H-GDC-0068-10	8.43493e-06	0.00130048	-1.95304	22.8176	DUSP4;TUBA1A;CITED2;GNB5;NPTX2;KCNK1;RND3;DUSP6
LJP006_PC3_24H-fostamatinib-1.11	8.38465e-06	0.00130048	-1.87935	21.9679	CD74;CITED2;CHN2;HLA-DRA;HLA-DPA1
CPC013_HCC515_6H-BRD-K11663430-10.0	8.39146e-06	0.00130048	-1.76152	20.5891	CACNB1;ST6GAL1;INF2;RNH1;GNB5;PDIA6
LJP006_A375_24H-JNK-9L-10	8.43493e-06	0.00130048	-1.75968	20.5586	NR4A2;C3;TYROBP;PLS3;HLA-DRA;RND3;PTGS1;HLA-DPA1
LJP005_HA1E_24H-LDN-193189-1.11	8.39146e-06	0.00130048	-1.70185	19.8917	DUSP4;C3;SPRY4;ETV5;DCLK1;DUSP6
LJP005_MCF7_3H-erlotinib-0.37	9.02733e-06	0.0013715	-1.82754	21.2273	C3;HSPA8;ENPP2;A2M;SLC38A2;PTGS1
LJP005_SKBR3_24H-AKT-inhibitor-1-2-10	9.02733e-06	0.0013715	-1.72284	20.0112	DUSP4;GPR37;TUBA1A;HMGCS1;SST;ETV5
LJP005_HA1E_24H-torin-2-1.11	9.39062e-06	0.00139612	-1.90908	22.0991	DUSP4;GPR37;CITED2;NPY;ARHGEF2;ABCA8;DUSP6
LJP006_LNCAP_3H-XMD-1150-3.33	9.33764e-06	0.00139612	-1.87828	21.7532	NR4A2;LBH;CA2;FEZ1;TRIB2
LJP009_PC3_24H-olaparib-0.04	9.39062e-06	0.00139612	-1.80838	20.9335	C3;NUAK1;CITED2;PDE4B;ENPP2;HLA-DRA;TRIB2
LJP005_PC3_24H-CGP-60474-0.37	9.60168e-06	0.00141737	-1.88822	21.8156	NR4A2;C3;CD74;LBH;LAPTM5;ASAP2;A2M;PTGS1
LJP006_HME1_24H-XMD11-85H-10	9.70168e-06	0.00142205	-1.88342	21.7407	DUSP4;HMGCS1;FEZ1;DHCR24;ETV5;ACAT2
LJP008_PC3_24H-mocetinostat-10	1.00197e-05	0.00145839	-1.97505	22.7347	NR4A2;CLCN4;HMGCS1;PLS3;KAZN;ARHGEF2;DUSP6;ABCG2
LJP005_MDAMB231_24H-NVP-AUY922-0.37	1.03732e-05	0.00148496	-1.90339	21.8439	DNAJA1;HSPA8;HMGCS1;SST;DHCR24
LJP005_HS578T_24H-crizotinib-10	1.04162e-05	0.00148496	-1.87298	21.4871	DUSP4;HMGCS1;GNB5;DUSP6;ACAT2;CDC25B
LJP006_BT20_3H-geldanamycin-1.11	1.0326e-05	0.00148496	-1.83863	21.109	HSPA8;CHORDC1;PDE4B;PDIA6
LJP005_BT20_3H-GSK-690693-0.37	1.14964e-05	0.00156736	-2.00684	22.8247	RELN;CHN2;RFTN1;ENPP2;A2M
LJP006_HS578T_24H-alvocidib-0.12	1.13669e-05	0.00156736	-1.86581	21.2419	NR4A2;DUSP4;C3;CSF1R;TYROBP;A2M;GNAI1;HLA-DPA1
LJP006_HA1E_24H-JNK-9L-1.11	1.13669e-05	0.00156736	-1.86065	21.1832	NR4A2;CD74;TYROBP;CA2;FEZ1;A2M;DUSP6;PTGS1
LJP006_A549_24H-MK-2206-3.33	1.19732e-05	0.00156736	-1.84888	20.9531	DUSP4;LBH;CHN2;ENPP2;ABCA8;DUSP6
LJP005_A375_24H-crizotinib-3.33	1.19732e-05	0.00156736	-1.84836	20.9472	CX3CR1;NR4A2;HMGCS1;RFTN1;DHCR24;PTGS1
LJP006_HS578T_24H-GSK-2126458-1.11	1.18486e-05	0.00156736	-1.84066	20.8791	NR4A2;DUSP4;CITED2;CHN2;NPTX2;TRIB2;DUSP6;CDC25B
LJP006_HS578T_24H-PF-562271-10	1.16033e-05	0.00156736	-1.82937	20.7894	NR4A2;DUSP4;C3;CSF1R;TYROBP;GNAI1;HLA-DPA1
LJP006_MDAMB231_24H-geldanamycin-0.12	1.19732e-05	0.00156736	-1.79791	20.3754	CX3CR1;HSPA8;HMGCS1;OLFML3;SST;DHCR24
LJP005_A549_24H-CGP-60474-1.11	1.18486e-05	0.00156736	-1.76397	20.0092	C3;CD74;LAPTM5;ENPP2;HLA-DRA;A2M;PTGS1;HLA-DPA1
LJP006_HCC515_24H-ZSTK-474-10	1.11728e-05	0.00156736	-1.73153	19.743	C3;HLA-DRA;NPTX2;SLC38A2;DUSP6;HLA-DPA1
LJP006_MDAMB231_24H-saracatinib-10	1.19732e-05	0.00156736	-1.7288	19.5922	DUSP4;CD74;HLA-DRA;DHCR24;ACAT2;HLA-DPA1
LJP008_PC3_24H-I-BET151-0.37	1.19732e-05	0.00156736	-1.71743	19.4633	NR4A2;CITED2;SST;CA2;ETV5;DUSP6
LJP005_A375_24H-WH-4-025-1.11	1.19732e-05	0.00156736	-1.70847	19.3618	ST6GAL1;HLA-DRA;NPTX2;TRIB2;PTGS1;HLA-DPA1
LJP008_PC3_24H-CGP-60474-3.33	1.23473e-05	0.00157667	-1.77206	20.0279	NR4A2;TYROBP;RELN;ENPP2;GNB5;NPTX2;PTGS1;HLA-DPA1
LJP006_MDAMB231_3H-QL-XII-47-3.33	1.22192e-05	0.00157667	-1.74522	19.7429	NR4A2;DUSP4;CITED2;RFTN1;PDE4B;CORO1A;DUSP6
LJP005_A549_24H-NVP-AEW541-10	1.22192e-05	0.00157667	-1.71607	19.413	DUSP4;HMGCS1;CITED2;DHCR24;TRIB2;DUSP6;ACAT2
LJP006_MDAMB231_3H-AT-7519-0.04	1.23334e-05	0.00157667	-1.63968	18.5337	C3;CD74;SST;HLA-DRA
LJP006_HA1E_24H-GW-843682X-10	1.27123e-05	0.00159372	-2.26384	25.5201	CA2;KAZN;KCNK1;DCLK1;DUSP6
LJP005_HCC515_24H-crizotinib-10	1.28194e-05	0.00159372	-1.86718	21.033	DUSP4;HMGCS1;DHCR24;DCLK1;DUSP6;ACAT2
LJP006_HCC515_24H-imatinib-10	1.27123e-05	0.00159372	-1.77094	19.9637	NUAK1;HMGCS1;FEZ1;NPTX2;HLA-DPA1
LJP006_HA1E_24H-withaferin-a-3.33	1.28637e-05	0.00159372	-1.75569	19.771	NR4A2;CITED2;SST;CA2;FEZ1;SPRY4;A2M;DUSP6
LJP006_LNCAP_24H-saracatinib-10	1.28194e-05	0.00159372	-1.74701	19.6793	TUBA1A;HMGCS1;DHCR24;DCLK1;ACAT2;PTGS1
LJP005_A375_24H-PD-184352-1.11	1.33981e-05	0.00165011	-1.73885	19.5106	C3;CD74;ST6GAL1;TYROBP;CITED2;FEZ1;HLA-DRA;HLA-DPA1
LJP008_A375_24H-CTB-0.37	1.40262e-05	0.00170726	-1.87164	20.9148	CD74;ENPP2;HLA-DRA;A2M;HLA-DPA1
LJP006_MCF7_3H-THZ-2-98-01-10	1.40262e-05	0.00170726	-1.80757	20.1988	C3;HSPA8;RELN;HLA-DRA;DHCR24
LJP008_A375_24H-I-BET-10	1.42315e-05	0.00171222	-1.84361	20.5747	NR4A2;TUBA1A;CITED2;CORO1A;TRIB2;ETV5;PTGS1
LJP006_HS578T_24H-PI-103-10	1.42315e-05	0.00171222	-1.69759	18.9452	HMGCS1;SST;SPRY4;ABCA8;NPTX2;DCLK1;DUSP6
CPC020_HT29_6H-BRD-K55473186-10.0	1.46141e-05	0.00174815	-1.76273	19.6254	MBD3;DNMT1;INF2;RNF19B
LJP009_A375_24H-vorinostat-10	1.5115e-05	0.00179773	-1.90273	21.1199	CX3CR1;CSF1R;TYROBP;HMGCS1;CITED2;NPY;DHCR24;TRIB2
LJP005_HA1E_24H-XMD16-144-10	1.57196e-05	0.00183813	-1.85222	20.4867	NR4A2;TYROBP;SPRY4;A2M;TRIB2;PTGS1;ABCG2
LJP006_A549_24H-PI-103-10	1.57196e-05	0.00183813	-1.8114	20.0352	NR4A2;DUSP4;QARS;CITED2;ENPP2;TRIB2;DUSP6
LJP006_SKBR3_24H-geldanamycin-10	1.56521e-05	0.00183813	-1.77182	19.605	DNAJA1;HSPA8;CD74;ATXN1;HMGCS1;CHORDC1
LJP006_SKBR3_24H-MK-2206-10	1.67013e-05	0.00192056	-1.7302	19.0323	NR4A2;DUSP4;TUBA1A;HMGCS1;ETV5;ACAT2
LJP006_HS578T_24H-KIN001-043-3.33	1.67013e-05	0.00192056	-1.71289	18.8418	DUSP4;CSF1R;GPR37;CA2;MAPKAPK5;A2M
LJP006_LNCAP_24H-mitoxantrone-10	1.67013e-05	0.00192056	-1.71189	18.8308	NR4A2;CD74;LAPTM5;A2M;TRIB2;PTGS1
LJP005_MDAMB231_24H-NU-7441-10	1.71906e-05	0.00193409	-2.01805	22.1403	NR4A2;TUBA1A;HMGCS1;DHCR24
LJP005_HA1E_24H-HG-5-113-01-10	1.70133e-05	0.00193409	-1.87793	20.6225	CX3CR1;NR4A2;CYP26B1;CA2;FEZ1;SLC38A2;ETV5;ABCG2
LJP008_A549_24H-UNC0638-10	1.69704e-05	0.00193409	-1.74629	19.1814	CX3CR1;DUSP4;HMGCS1;DHCR24;DUSP6
LJP006_BT20_3H-linifanib-3.33	1.71906e-05	0.00193409	-1.66632	18.2814	SST;CA2;ENPP2;NPTX2
LJP005_MCF10A_24H-AKT-inhibitor-1-2-10	1.81913e-05	0.00202478	-1.82022	19.8669	TUBA1A;LBH;HMGCS1;FEZ1;DHCR24;DUSP6;ACAT2
LJP005_HS578T_24H-HG-5-113-01-10	1.81913e-05	0.00202478	-1.7457	19.0536	CX3CR1;NR4A2;CYP26B1;PDE4B;NPTX2;DTX4;DUSP6
LJP006_HS578T_24H-JNK-9L-3.33	1.91083e-05	0.00209326	-1.81836	19.7572	NR4A2;DUSP4;UGT8;TYROBP;GPR37;GNAI1;DUSP6;HLA-DPA1
LJP006_HS578T_24H-PI-103-1.11	1.90832e-05	0.00209326	-1.73679	18.8731	NR4A2;CYP26B1;CITED2;CHN2;SPRY4;NPTX2;DUSP6
LJP006_HA1E_24H-dasatinib-10	1.90832e-05	0.00209326	-1.6069	17.4617	NR4A2;TYROBP;CA2;PDE4B;A2M;DTX4;PTGS1
LJP007_HA1E_24H-dacomitinib-10	2.01939e-05	0.00215269	-2.00187	21.6404	HMGCS1;ARHGEF2;ETV5;DCLK1;DUSP6;HLA-DPA1
LJP007_HCC515_24H-DCC-2036-3.33	2.03748e-05	0.00215269	-1.98806	21.4734	NR4A2;CD74;PDE4B;ARHGEF2;DUSP6
LJP006_SKBR3_24H-torin-1-3.33	2.0011e-05	0.00215269	-1.79554	19.4264	DUSP4;GPR37;FOLH1;QARS;RND3;SLC38A2;CDC25B
LJP006_MCF7_24H-alvocidib-0.12	2.03748e-05	0.00215269	-1.7875	19.3072	CX3CR1;NR4A2;TYROBP;GNAI1;HLA-DPA1
LJP006_MDAMB231_24H-dasatinib-1.11	2.01939e-05	0.00215269	-1.7729	19.1653	DUSP4;C3;CD74;HLA-DRA;TRIB2;HLA-DPA1
LJP006_HS578T_24H-mitoxantrone-0.37	2.0011e-05	0.00215269	-1.7527	18.9629	NR4A2;GPR37;KCNK1;TRIB2;ETV5;DCLK1;DUSP6
LJP005_A375_24H-PF-477736-10	2.01939e-05	0.00215269	-1.70653	18.4478	NR4A2;HMGCS1;FEZ1;RND3;GNAI1;PTGS1
LJP006_HA1E_24H-A443654-3.33	2.0622e-05	0.00216781	-1.8115	19.5445	NR4A2;DUSP4;C3;CD74;CA2;FEZ1;ENPP2;A2M
LJP009_HA1E_24H-vorinostat-10	2.09756e-05	0.00218293	-1.72326	18.5633	NR4A2;TYROBP;CITED2;CA2;TRIB2;ETV5;DUSP6
LJP007_A375_24H-SGI-1776-10	2.09756e-05	0.00218293	-1.70443	18.3603	DUSP4;C3;TUBA1A;HMGCS1;DHCR24;A2M;ACAT2
LJP007_HT29_24H-CGP-60474-3.33	2.19784e-05	0.00227591	-1.84588	19.7979	NR4A2;TYROBP;ATXN1;TUBA1A;PLS3;GNB5;PTGS1
CPC006_AGS_6H-calpeptin-10.0	2.28329e-05	0.0023411	-1.81155	19.3606	INF2;NPY;CHN2;TCP11L1;HLA-DRA;APEH
LJP005_HS578T_24H-NVP-AEW541-10	2.28329e-05	0.0023411	-1.70245	18.1946	IVNS1ABP;HMGCS1;ENPP2;DHCR24;DUSP6;ACAT2
LJP006_LNCAP_3H-nintedanib-10	2.33246e-05	0.00236818	-1.93659	20.6557	RELN;HMGCS1;DHCR24;ACAT2
LJP007_A549_24H-SGI-1776-10	2.33246e-05	0.00236818	-1.78876	19.079	DUSP4;HMGCS1;DHCR24;TRIB2
LJP006_MCF10A_3H-geldanamycin-1.11	2.42527e-05	0.00245047	-1.77878	18.903	DNAJA1;HSPA8;HMGCS1;CHORDC1;ARHGEF2;PDIA6
LJP005_HEPG2_24H-foretinib-10	2.52266e-05	0.00253656	-1.66812	17.6614	NR4A2;DUSP4;CD74;TYROBP;HLA-DRA;ABCA8;GNAI1
LJP005_HS578T_3H-geldanamycin-0.37	2.64516e-05	0.00262173	-1.89342	19.957	DNAJA1;HSPA8;CHORDC1;NETO2;A2M
LJP006_SKBR3_24H-BMS-387032-0.37	2.63935e-05	0.00262173	-1.81916	19.1783	NR4A2;CITED2;FEZ1;A2M;GNAI1;PTGS1;ABCG2
LJP006_MDAMB231_24H-withaferin-a-3.33	2.63935e-05	0.00262173	-1.75712	18.5242	HSPA8;TYROBP;HMGCS1;ENPP2;MAPKAPK5;GNAI1;ABCG2
LJP005_MCF10A_3H-radicicol-10	2.73056e-05	0.00268084	-1.80462	18.9637	DNAJA1;HSPA8;HMGCS1;CHORDC1;ARHGEF2;PDIA6
LJP006_HS578T_24H-AZD-7762-0.12	2.73056e-05	0.00268084	-1.61885	17.0116	NR4A2;C3;NPTX2;A2M;SLC38A2;PTGS1
LJP005_A375_24H-AZD-8330-0.37	2.77241e-05	0.00268395	-1.87533	19.6782	CX3CR1;C3;TYROBP;CITED2;FEZ1;ABCA8;A2M;PTGS1
LJP007_A375_24H-WZ-4002-10	2.76044e-05	0.00268395	-1.79927	18.8879	DUSP4;FOLH1;TUBA1A;HMGCS1;SST;DHCR24;ETV5
LJP006_HME1_24H-GSK-2126458-0.37	2.76044e-05	0.00268395	-1.75829	18.4577	NR4A2;DUSP4;NUAK1;ATXN1;TUBA1A;SST;ABCA8
CPC006_NCIH596_6H-ski_ii-40.0	2.88607e-05	0.00271813	-1.91407	20.0078	NR4A2;DNMT1;INF2;TCP11L1;PLS3;KAZN;HLA-DRA
LJP006_HS578T_24H-BMS-387032-3.33	2.87408e-05	0.00271813	-1.86774	19.5314	NR4A2;DUSP4;CSF1R;TYROBP;RELN;GNAI1;PTGS1;HLA-DPA1
LJP005_HCC515_24H-SB590885-0.04	2.87619e-05	0.00271813	-1.86371	19.4878	NR4A2;DUSP4;SPRY4;ETV5;DUSP6
CPC004_HCC515_24H-triciribine-10.0	2.88607e-05	0.00271813	-1.86406	19.4851	DNMT1;INF2;KAZN;HLA-DRA;APEH;GNAI1;DUSP6
LJP008_PC3_24H-I-BET151-3.33	2.88607e-05	0.00271813	-1.74587	18.2497	NR4A2;CITED2;CA2;NPY;NPTX2;DUSP6;SPATA2L
LJP006_HS578T_24H-dasatinib-0.37	2.88607e-05	0.00271813	-1.72153	17.9952	NR4A2;DUSP4;CSF1R;ENPP2;A2M;TRIB2;CDC25B
LJP006_PC3_24H-A443654-1.11	2.97886e-05	0.00279289	-1.81356	18.8998	NR4A2;SST;CHORDC1;ARHGEF2;SLC38A2;GNAI1;SPATA2L;PJA1
LJP006_MCF10A_24H-alvocidib-3.33	3.01638e-05	0.00281538	-1.75346	18.2516	TYROBP;ATXN1;FEZ1;ENPP2;A2M;GNAI1;PTGS1
LJP005_MDAMB231_3H-geldanamycin-3.33	3.12257e-05	0.00285058	-1.9518	20.2485	DNAJA1;C3;HMGCS1;CHORDC1;PDIA6
LJP006_PC3_24H-sirolimus-10	3.12257e-05	0.00285058	-1.92762	19.9976	DUSP4;CA2;ENPP2;HLA-DRA;HLA-DPA1
LJP005_BT20_24H-SB590885-1.11	3.12257e-05	0.00285058	-1.86911	19.3907	NR4A2;DUSP4;CA2;SPRY4;NETO2
LJP008_A549_24H-azacitidine-3.33	3.09286e-05	0.00285058	-1.83341	19.0378	ARHGEF2;IARS;DCLK1;HLA-DPA1
LJP007_PC3_24H-idelalisib-1.11	3.12257e-05	0.00285058	-1.73596	18.0094	CX3CR1;GPR37;ATXN1;FEZ1;ABCA8
LJP006_HA1E_24H-mitoxantrone-1.11	3.19805e-05	0.00290673	-1.94011	20.0809	NR4A2;DUSP4;PTPRE;GPR37;DTX4;ETV5;DCLK1;DUSP6
LJP005_PC3_24H-NVP-AUY922-1.11	3.24574e-05	0.00292454	-1.83871	19.0041	DNAJA1;HSPA8;OLFML3;CHORDC1;DHCR24;RND3
LJP006_MDAMB231_24H-AZD-7762-10	3.24574e-05	0.00292454	-1.8245	18.8573	C3;TUBA1A;HMGCS1;DHCR24;A2M;PTGS1
LJP006_MCF10A_24H-CGP-60474-10	3.29153e-05	0.00294034	-1.77154	18.285	TYROBP;RELN;ATXN1;SST;ENPP2;A2M;PTGS1
LJP005_HA1E_24H-WZ-3105-1.11	3.29153e-05	0.00294034	-1.72368	17.7911	NR4A2;TYROBP;GPR37;CA2;FEZ1;ENPP2;A2M
LJP006_HS578T_24H-AZD-7762-0.04	3.38502e-05	0.00296033	-2.01138	20.7042	NR4A2;C3;SST;CA2;GNAI1
LJP007_HA1E_24H-KIN001-244-10	3.38502e-05	0.00296033	-1.94424	20.0132	SPRY4;PDE4B;GNB5;ASAP2;TRIB2
LJP005_BT20_24H-AKT-inhibitor-1-2-10	3.38502e-05	0.00296033	-1.86333	19.1803	CSF1R;ST6GAL1;HMGCS1;ENPP2;DHCR24
LJP006_MCF10A_3H-AZD-5438-0.37	3.38502e-05	0.00296033	-1.82254	18.7605	DUSP4;SST;ENPP2;NPTX2;PPID
LJP005_BT20_24H-WH-4-025-10	3.38502e-05	0.00296033	-1.78355	18.3591	CD74;HMGCS1;CHORDC1;ENPP2;DCLK1
LJP006_HS578T_24H-A443654-0.37	3.43666e-05	0.00299291	-1.81921	18.6986	NR4A2;DUSP4;CA2;PDE4B;GNAI1;DUSP6;CDC25B
CPC014_PC3_24H-BRD-U43867373-10.0	3.66425e-05	0.00316464	-1.98797	20.3057	DNMT1;TCP11L1;HLA-DRA;GNB5;DUSP6
LJP008_A375_24H-(+)-JQ1-0.04	3.66425e-05	0.00316464	-1.87434	19.1451	NR4A2;TUBA1A;LBH;SST;TRIB2
LJP006_MCF10A_24H-JNK-9L-3.33	3.74272e-05	0.0032058	-1.78065	18.1504	TYROBP;SST;FEZ1;LAPTM5;A2M;GNAI1;PTGS1
LJP007_A375_24H-vandetanib-10	3.74272e-05	0.0032058	-1.6741	17.0643	DUSP4;ATXN1;TUBA1A;HMGCS1;DHCR24;ACAT2;PTGS1
LJP006_HA1E_24H-mitoxantrone-3.33	3.80577e-05	0.00324645	-1.86981	19.028	CD74;TYROBP;GPR37;CA2;LAPTM5;ENPP2;A2M;PTGS1
LJP006_MDAMB231_24H-dasatinib-10	3.83625e-05	0.00325909	-1.91822	19.5053	HMGCS1;HLA-DRA;DHCR24;A2M;KCNK1;HLA-DPA1
LJP005_HA1E_24H-WZ-3105-0.37	3.90395e-05	0.00330312	-1.72603	17.5208	CA2;SPRY4;LAPTM5;ENPP2;A2M;TRIB2;DUSP6
LJP005_A375_24H-BYL719-10	3.961e-05	0.00332437	-1.87205	18.9759	NR4A2;CD74;HLA-DRA;TRIB2;HLA-DPA1
LJP008_PC3_24H-UNC0638-10	3.961e-05	0.00332437	-1.7653	17.8938	IVNS1ABP;TUBA1A;HMGCS1;CITED2;DHCR24
CPC006_SW480_6H-pp-30-11.1	4.05117e-05	0.00333884	-1.93914	19.6123	DNMT1;INF2;NPY;KAZN;HLA-DRA;PPID
LJP006_HA1E_24H-JNK-9L-10	4.07449e-05	0.00333884	-1.87465	18.9493	NR4A2;DUSP4;TYROBP;CA2;FEZ1;ENPP2;A2M;PTGS1
LJP006_HA1E_24H-BI-2536-10	4.07083e-05	0.00333884	-1.78084	18.0026	DUSP4;HMGCS1;DHCR24;GNB5;LRP8;TRIB2;DUSP6
LJP006_MCF10A_24H-PF-562271-10	4.07083e-05	0.00333884	-1.77368	17.9303	TYROBP;SST;FEZ1;SEMA3G;ENPP2;A2M;PTGS1
LJP006_HA1E_24H-PI-103-10	4.07083e-05	0.00333884	-1.75204	17.7115	NR4A2;DUSP4;QARS;HMGCS1;SPRY4;DUSP6;ACAT2
LJP006_MDAMB231_3H-JW-7-24-1-3.33	4.0206e-05	0.00333884	-1.74073	17.6188	HMGCS1;SST;ENPP2;DHCR24
CPC014_PC3_6H-ei-148-10.0	4.27603e-05	0.00342313	-1.93128	19.4285	NR4A2;DNMT1;TCP11L1;HLA-DRA;ASAP2
CPC003_HCC515_24H-tc_2559_difumarate-10.0	4.27603e-05	0.00342313	-1.90437	19.1578	ST6GAL1;INF2;NPY;HLA-DRA;APEH
LJP006_MDAMB231_3H-AT-7519-3.33	4.27603e-05	0.00342313	-1.90302	19.1442	ST6GAL1;CA2;PLS3;HLA-DRA;HLA-DPA1
LJP006_MDAMB231_24H-selumetinib-10	4.27565e-05	0.00342313	-1.82832	18.3929	C3;LBH;HMGCS1;OLFML3;SST;DHCR24
LJP009_HA1E_24H-tanespimycin-10	4.27565e-05	0.00342313	-1.71921	17.2953	HSPA8;ENPP2;A2M;DTX4;PDIA6;CDC25B
LJP006_MDAMB231_3H-XMD11-85H-10	4.27603e-05	0.00342313	-1.68311	16.9319	NR4A2;CA2;SPRY4;DHCR24;NPTX2
LJP006_HA1E_24H-CGP-60474-0.12	4.35888e-05	0.00347608	-1.90199	19.0973	NR4A2;TYROBP;CA2;FEZ1;SPRY4;LAPTM5;ENPP2;A2M
LJP006_HT29_24H-A443654-3.33	4.4222e-05	0.00348651	-1.80222	18.0696	NR4A2;C3;CYP26B1;FEZ1;ENPP2;NETO2;RND3
LJP006_A549_24H-AT-7519-3.33	4.4222e-05	0.00348651	-1.7852	17.8989	NR4A2;C3;UGT8;RELN;FOLH1;FEZ1;ABCA8
LJP005_SKBR3_3H-LDN-193189-10	4.4222e-05	0.00348651	-1.69988	17.0435	NR4A2;DUSP4;HMGCS1;SST;CHORDC1;RND3;SLC38A2
LJP006_MDAMB231_24H-WZ-4-145-3.33	4.55385e-05	0.00351482	-1.90262	19.0204	HMGCS1;CITED2;DHCR24;RND3
LJP009_HEPG2_24H-PF-3758309-10	4.607e-05	0.00351482	-1.86042	18.577	DUSP4;TYROBP;CLCN4;ASAP2;RND3;PTGS1;HLA-DPA1
LJP006_MCF10A_3H-MK-2206-10	4.6101e-05	0.00351482	-1.84551	18.4268	RELN;HMGCS1;ENPP2;RND3;DUSP6
LJP005_BT20_3H-geldanamycin-10	4.6101e-05	0.00351482	-1.84435	18.4153	NR4A2;DNAJA1;HSPA8;HMGCS1;SLC38A2
LJP008_A375_24H-pracinostat-10	4.607e-05	0.00351482	-1.8392	18.365	NR4A2;C3;TYROBP;HMGCS1;CITED2;DHCR24;TRIB2
LJP008_HA1E_24H-pracinostat-3.33	4.607e-05	0.00351482	-1.82221	18.1954	NR4A2;CYP26B1;LBH;CITED2;CA2;DUSP6;ABCG2
LJP006_HS578T_24H-canertinib-10	4.607e-05	0.00351482	-1.7427	17.4015	DUSP4;CSF1R;SPRY4;NPTX2;DUSP6;ACAT2;CDC25B
LJP006_A549_24H-PI-103-3.33	4.50999e-05	0.00351482	-1.72074	17.2188	DUSP4;QARS;SST;TRIB2;DUSP6;HLA-DPA1
LJP005_BT20_3H-radicicol-1.11	4.6101e-05	0.00351482	-1.70438	17.0176	HSPA8;RELN;OLFML3;CHORDC1;ABCA8
LJP006_HA1E_24H-PF-562271-10	4.65965e-05	0.00353963	-1.89015	18.8524	NR4A2;CD74;TYROBP;CA2;FEZ1;LAPTM5;ENPP2;A2M
LJP005_A549_24H-AS-601245-10	4.75451e-05	0.00357258	-1.79013	17.8186	C3;CA2;CHORDC1;LAPTM5;CORO1A;DUSP6
LJP006_MCF10A_3H-geldanamycin-0.37	4.75451e-05	0.00357258	-1.78411	17.7587	HSPA8;HMGCS1;OLFML3;CHORDC1;ARHGEF2;PDIA6
LJP009_HCC515_24H-PF-3758309-10	4.75451e-05	0.00357258	-1.71256	17.0465	NR4A2;TYROBP;RELN;ENPP2;PTGS1;HLA-DPA1
LJP005_HA1E_24H-CGP-60474-0.12	4.79808e-05	0.00357947	-1.79783	17.8789	NR4A2;TYROBP;GPR37;FOLH1;SPRY4;ENPP2;A2M
LJP005_A375_24H-PD-184352-0.04	4.79808e-05	0.00357947	-1.71651	17.0702	CD74;TYROBP;FEZ1;HLA-DRA;RND3;PTGS1;HLA-DPA1
LJP006_HA1E_24H-linifanib-10	4.81641e-05	0.00358031	-1.77797	17.6746	DUSP4;TYROBP;CA2;LAPTM5;ENPP2;A2M;DCLK1;DUSP6
LJP006_HME1_3H-PF-562271-0.37	4.96401e-05	0.00365092	-1.88337	18.6655	DUSP4;LAPTM5;NPTX2;A2M;DUSP6
LJP009_HA1E_24H-XMD-1499-10	4.96401e-05	0.00365092	-1.88228	18.6548	HMGCS1;NPY;DHCR24;IARS;ACAT2
LJP005_A375_24H-WH-4-025-0.37	4.96401e-05	0.00365092	-1.87568	18.5893	CD74;ATXN1;HLA-DRA;A2M;HLA-DPA1
LJP006_MDAMB231_24H-CGP-60474-3.33	4.99562e-05	0.00366123	-1.84323	18.256	C3;TYROBP;ENPP2;PLS3;A2M;PTGS1;HLA-DPA1
LJP005_HS578T_3H-geldanamycin-0.04	5.13698e-05	0.00375162	-1.78	17.5801	DNAJA1;C3;HSPA8;FEZ1
LJP006_LNCAP_24H-AT-7519-10	5.19977e-05	0.00377101	-1.82944	18.0462	CD74;TYROBP;LAPTM5;ENPP2;A2M;TRIB2;PTGS1
LJP006_MDAMB231_24H-alvocidib-0.37	5.19977e-05	0.00377101	-1.82654	18.0176	TYROBP;FEZ1;ENPP2;DHCR24;A2M;PTGS1;HLA-DPA1
LJP006_MDAMB231_24H-CGP-60474-0.12	5.27539e-05	0.00381257	-1.70989	16.8422	NR4A2;TYROBP;ENPP2;A2M;PTGS1;HLA-DPA1
LJP006_HS578T_24H-BMS-387032-0.37	5.41072e-05	0.00389684	-1.77642	17.4525	NR4A2;DUSP4;C3;CSF1R;TYROBP;GNAI1;HLA-DPA1
CPC014_HEPG2_6H-hy-10459-10.0	5.55242e-05	0.00393088	-1.8112	17.7473	INF2;NEUROD6;NPY;PNOC;TCP11L1;KAZN
LJP005_MCF10A_3H-geldanamycin-1.11	5.55242e-05	0.00393088	-1.77939	17.4357	DNAJA1;HSPA8;HMGCS1;CHORDC1;ARHGEF2;PDIA6
LJP006_BT20_24H-saracatinib-10	5.55242e-05	0.00393088	-1.74872	17.1352	C3;CSF1R;HMGCS1;CHN2;LAPTM5;GNAI1
LJP006_HS578T_24H-JNK-9L-1.11	5.55242e-05	0.00393088	-1.71035	16.7592	C3;RELN;HOMER1;GNAI1;DUSP6;HLA-DPA1
LJP008_A375_24H-entinostat-3.33	5.55242e-05	0.00393088	-1.63298	16.0011	NR4A2;LBH;PLS3;NPTX2;CORO1A;ABCG2
LJP006_LNCAP_24H-alvocidib-0.37	5.62862e-05	0.00397132	-1.76921	17.3119	NR4A2;CD74;TYROBP;GPR37;CA2;A2M;PTGS1
LJP006_MDAMB231_24H-radicicol-1.11	5.73457e-05	0.00401856	-1.71741	16.7729	DNAJA1;HSPA8;HMGCS1;ENPP2;DHCR24
LJP006_HT29_24H-XMD11-85H-10	5.7728e-05	0.00401856	-1.6677	16.2763	TUBA1A;HMGCS1;DHCR24;ETV5
LJP006_A549_24H-sirolimus-0.04	5.73457e-05	0.00401856	-1.65363	16.15	IVNS1ABP;SST;CA2;FEZ1;NPTX2
LJP006_HT29_24H-fostamatinib-1.11	5.7728e-05	0.00401856	-1.59649	15.5814	NR4A2;HSPA8;KAZN;CDC25B
LJP009_MCF7_24H-CC-401-10	5.84096e-05	0.00405246	-1.69041	16.4782	ST6GAL1;IRAK1;HMGCS1;DHCR24;NPTX2;RND3
LJP005_A375_24H-trametinib-10	6.086e-05	0.00420844	-1.75179	17.0045	CX3CR1;C3;CSF1R;CD74;TYROBP;CITED2;FEZ1
LJP005_A375_24H-dasatinib-0.37	6.15289e-05	0.00422661	-1.84014	17.842	CD74;HLA-DRA;NPTX2;A2M;HLA-DPA1
LJP006_HA1E_24H-AZD-7762-1.11	6.14136e-05	0.00422661	-1.73232	16.7998	NR4A2;CYP26B1;GPR37;CA2;FEZ1;A2M
LJP009_HEPG2_24H-PD-0325901-0.37	6.32584e-05	0.00431692	-1.8213	17.6088	CX3CR1;TYROBP;TUBA1A;HMGCS1;CA2;KAZN;PTGS1
LJP006_BT20_24H-A443654-0.37	6.32584e-05	0.00431692	-1.77008	17.1137	DUSP4;C3;CD74;LBH;CA2;HLA-DRA;A2M
LJP006_A549_24H-BMS-345541-10	6.45398e-05	0.00438997	-1.68816	16.2878	NR4A2;C3;RELN;SST;ENPP2;A2M
LJP006_HS578T_24H-GDC-0941-3.33	6.59436e-05	0.00444191	-1.97095	18.9737	GPR37;ABCA8;TRIB2;GNAI1;CDC25B
LJP006_HS578T_3H-BMS-345541-1.11	6.59436e-05	0.00444191	-1.84196	17.732	CD74;SST;NPTX2;A2M;DUSP6
LJP006_LNCAP_24H-BMS-345541-10	6.57335e-05	0.00444191	-1.80251	17.358	CD74;TYROBP;HMGCS1;SST;LAPTM5;GNAI1;DUSP6
LJP005_BT20_3H-radicicol-10	7.05986e-05	0.00449553	-2.07053	19.7912	NR4A2;DNAJA1;HSPA8;HMGCS1;CHORDC1
LJP005_BT20_3H-BX-912-10	7.21392e-05	0.00449553	-1.92917	18.3984	TUBA1A;SST;LAPTM5;A2M
LJP005_BT20_24H-WZ-3105-1.11	7.05986e-05	0.00449553	-1.91143	18.2704	NR4A2;CITED2;ENPP2;GNAI1;PTGS1
CPC009_HA1E_6H-BRD-A11929187-10.0	7.05986e-05	0.00449553	-1.9101	18.2576	INF2;ATXN1;TCP11L1;HLA-DRA;PPID
LJP006_MDAMB231_24H-JNK-9L-10	6.77919e-05	0.00449553	-1.84714	17.7308	NR4A2;TYROBP;A2M;GNAI1;PTGS1;HLA-DPA1
LJP006_PC3_24H-GW-843682X-3.33	7.21392e-05	0.00449553	-1.84398	17.5859	CD74;CITED2;HLA-DRA;HLA-DPA1
LJP008_A375_24H-entinostat-10	6.82873e-05	0.00449553	-1.81496	17.4087	NR4A2;C3;TYROBP;HMGCS1;CITED2;KAZN;CORO1A
LJP006_HCC515_24H-Y-39983-10	7.21392e-05	0.00449553	-1.82076	17.3644	SST;CA2;A2M;HLA-DPA1
LJP006_LNCAP_24H-afatinib-10	7.09217e-05	0.00449553	-1.79172	17.1179	HMGCS1;OLFML3;CHN2;DHCR24;ARHGEF2;DCLK1;ACAT2
LJP008_HCC515_24H-entinostat-10	7.11734e-05	0.00449553	-1.77935	16.9935	TUBA1A;HOMER1;SST;NPTX2;TRIB2;DUSP6
LJP005_A549_24H-WZ-3105-10	7.09217e-05	0.00449553	-1.77469	16.9553	C3;CD74;LAPTM5;ENPP2;A2M;PTGS1;HLA-DPA1
LJP006_HS578T_24H-CGP-60474-0.04	6.82873e-05	0.00449553	-1.7644	16.9238	NR4A2;C3;UGT8;TYROBP;GNAI1;DUSP6;HLA-DPA1
LJP006_MDAMB231_24H-WZ-4-145-1.11	7.21392e-05	0.00449553	-1.77249	16.904	HSPA8;HMGCS1;DHCR24;SLC38A2
LJP008_PC3_24H-pracinostat-1.11	6.82873e-05	0.00449553	-1.74934	16.7793	NR4A2;CYP26B1;TUBA1A;CITED2;FEZ1;PDE4B;KCNK1
LJP006_HS578T_24H-withaferin-a-10	7.09217e-05	0.00449553	-1.75587	16.7754	NR4A2;DNAJA1;DUSP4;TYROBP;HMGCS1;SST;DUSP6
LJP005_HA1E_24H-GSK-1059615-3.33	7.05986e-05	0.00449553	-1.7535	16.7609	DUSP4;TYROBP;GPR37;A2M;DUSP6
LJP005_A549_24H-crizotinib-10	7.11734e-05	0.00449553	-1.74972	16.7105	DUSP4;HMGCS1;CITED2;DHCR24;DUSP6;ACAT2
LJP005_BT20_24H-TG-101348-10	7.05986e-05	0.00449553	-1.73497	16.5837	NR4A2;HMGCS1;LAPTM5;ENPP2;NPTX2
LJP006_HA1E_24H-GDC-0941-3.33	7.11734e-05	0.00449553	-1.73264	16.5474	NR4A2;DUSP4;NUAK1;TYROBP;GPR37;DUSP6
LJP005_PC3_24H-WZ-3105-10	7.09217e-05	0.00449553	-1.72719	16.5014	NR4A2;TYROBP;ENPP2;DHCR24;ASAP2;A2M;PTGS1
LJP007_A375_24H-dasatinib-0.37	6.77919e-05	0.00449553	-1.71415	16.4542	NR4A2;C3;TUBA1A;CA2;DHCR24;A2M
LJP006_HS578T_24H-ZSTK-474-0.37	6.77919e-05	0.00449553	-1.69441	16.2647	NR4A2;ST6GAL1;HLA-DRA;SLC38A2;DUSP6;HLA-DPA1
LJP007_A375_24H-BS-181-10	7.05986e-05	0.00449553	-1.69064	16.16	NR4A2;DUSP4;HMGCS1;RND3;DCLK1
LJP009_A549_24H-CGP-60474-0.12	6.77919e-05	0.00449553	-1.65433	15.88	NR4A2;TYROBP;GPR37;CA2;ENPP2;PTGS1
LJP005_PC3_24H-ruxolitinib-10	7.21392e-05	0.00449553	-1.66101	15.8409	FA2H;CD74;PNOC;HLA-DRA
LJP006_HME1_24H-sirolimus-3.33	7.55028e-05	0.00463574	-1.90065	18.0397	CX3CR1;DUSP4;TUBA1A;LBH;FEZ1
LJP006_MDAMB231_24H-radicicol-3.33	7.55028e-05	0.00463574	-1.89373	17.974	HSPA8;LBH;HMGCS1;CHORDC1;DHCR24
LJP005_PC3_24H-crizotinib-10	7.55028e-05	0.00463574	-1.77938	16.8887	NR4A2;HMGCS1;CITED2;DHCR24;PTGS1
LJP006_HA1E_24H-AZD-8055-1.11	7.55028e-05	0.00463574	-1.7231	16.3545	DUSP4;FEZ1;RFTN1;SPRY4;PDE4B
LJP006_BT20_3H-BMS-345541-0.37	7.48907e-05	0.00463574	-1.23047	11.6888	TUBA1A;CA2;ENPP2
LJP006_A549_24H-A443654-10	7.64397e-05	0.00467946	-1.73176	16.4154	C3;CYP26B1;SST;FEZ1;ENPP2;PLS3;ABCA8
LJP005_MCF10A_3H-geldanamycin-3.33	7.83402e-05	0.00478174	-1.7847	16.8733	HSPA8;TUBA1A;HMGCS1;CHORDC1;ARHGEF2;PDIA6
CPC012_VCAP_24H-spb02303-10.0	7.93274e-05	0.00481376	-1.85484	17.5132	NPY;TCP11L1;HLA-DRA;GNB5;APEH;CORO1A;CDC25B
LJP005_PC3_24H-mitoxantrone-3.33	7.93274e-05	0.00481376	-1.77114	16.7229	NR4A2;GPR37;CITED2;PRKAR1A;NPTX2;TRIB2;SLC38A2
LJP005_MDAMB231_24H-radicicol-3.33	8.06653e-05	0.00488072	-1.82166	17.1696	HSPA8;ST6GAL1;LBH;HMGCS1;DHCR24
LJP005_PC3_24H-SAR-245408-10	8.2133e-05	0.0049408	-1.74723	16.4365	SST;CA2;ENPP2;ARHGEF2;IARS;PJA1
LJP005_HT29_24H-GSK-690693-10	8.2133e-05	0.0049408	-1.74507	16.4162	LBH;HMGCS1;CITED2;SST;GNB5;ABCG2
CPC007_HA1E_24H-ncgc00012852-02-10.0	8.60953e-05	0.00510538	-1.82029	17.038	NR4A2;ATXN1;HLA-DRA;APEH;ACAT2
LJP009_A375_24H-BI-2536-3.33	8.60953e-05	0.00510538	-1.79977	16.8459	C3;HMGCS1;DHCR24;ACAT2;HLA-DPA1
LJP006_HS578T_24H-dasatinib-10	8.60708e-05	0.00510538	-1.77348	16.6004	NR4A2;DUSP4;CHN2;NPTX2;DUSP6;CDC25B
LJP006_HA1E_24H-PD-173074-10	8.60708e-05	0.00510538	-1.76803	16.5493	HMGCS1;ENPP2;DHCR24;IARS;DCLK1;ACAT2
LJP005_HA1E_24H-torin-2-10	8.60708e-05	0.00510538	-1.69047	15.8234	DUSP4;GPR37;ARHGEF2;ABCA8;DUSP6;HLA-DPA1
LJP005_HS578T_3H-radicicol-0.04	8.9006e-05	0.00524807	-1.95234	18.2091	DNAJA1;HSPA8;FEZ1;CHORDC1
LJP005_MDAMB231_24H-CYT387-1.11	8.9006e-05	0.00524807	-1.68417	15.7079	DUSP4;TUBA1A;TRIB2;DUSP6
LJP005_HS578T_24H-GDC-0980-10	9.01575e-05	0.00530096	-1.71653	15.9877	CX3CR1;QARS;SPRY4;TRIB2;DCLK1;DUSP6
LJP008_A549_24H-BIX-01294-10	9.18021e-05	0.00530769	-1.8346	17.0542	IVNS1ABP;DUSP4;HMGCS1;DHCR24;ACAT2
LJP005_A375_24H-CGP-60474-3.33	9.17831e-05	0.00530769	-1.81315	16.8552	NR4A2;C3;TYROBP;ENPP2;DHCR24;ACAT2;PTGS1
LJP005_PC3_24H-GDC-0980-3.33	9.17831e-05	0.00530769	-1.80077	16.7401	NR4A2;DUSP4;PTPRE;CHN2;RND3;SLC38A2;HLA-DPA1
LJP005_MDAMB231_3H-AS-601245-10	9.18021e-05	0.00530769	-1.79101	16.649	ST6GAL1;SST;CHN2;PLS3;A2M
LJP006_SKBR3_24H-withaferin-a-10	9.18021e-05	0.00530769	-1.75159	16.2825	NR4A2;CD74;CITED2;ACAT2;HLA-DPA1
LJP007_PC3_24H-everolimus-0.37	9.18021e-05	0.00530769	-1.69773	15.7818	ATXN1;TUBA1A;FEZ1;ENPP2;DUSP6
CPC007_PC3_24H-trichostatin_a-10.0	9.27824e-05	0.00534951	-1.87392	17.3998	ATXN1;TCP11L1;CRH;HLA-DRA;GNB5;CORO1A;ETV5;ACAT2
LJP006_MCF7_24H-CGP-60474-10	9.43973e-05	0.00542758	-1.68477	15.6144	NR4A2;TYROBP;ENPP2;PLS3;PTGS1;HLA-DPA1
LJP005_HA1E_24H-GSK-1059615-10	9.77954e-05	0.00555757	-1.93194	17.8369	GPR37;SPRY4;ARHGEF2;SLC38A2;DUSP6
LJP005_A549_24H-AKT-inhibitor-1-2-10	9.77954e-05	0.00555757	-1.80815	16.694	NR4A2;DUSP4;HMGCS1;DHCR24;ACAT2
LJP005_MCF10A_3H-radicicol-0.37	9.84352e-05	0.00555757	-1.79609	16.5709	DNAJA1;HSPA8;CHORDC1;PTGS1
LJP006_MDAMB231_3H-AZD-5438-0.37	9.84352e-05	0.00555757	-1.77812	16.4051	CD74;SST;HLA-DRA;HLA-DPA1
LJP008_HEPG2_24H-(+)-JQ1-0.12	9.84352e-05	0.00555757	-1.76338	16.2691	TUBA1A;SST;FEZ1;DUSP6
LJP006_MCF10A_3H-dasatinib-0.12	9.77954e-05	0.00555757	-1.69486	15.648	C3;RELN;TUBA1A;HLA-DRA;HLA-DPA1
LJP009_PC3_24H-CGP-60474-10	9.85835e-05	0.00555757	-1.66132	15.325	NR4A2;TYROBP;RELN;DHCR24;NETO2;PTGS1;HLA-DPA1
LJP005_A549_24H-YM-201636-10	9.87942e-05	0.00555757	-1.60505	14.8025	DUSP4;HMGCS1;CHN2;DHCR24;GNAI1;ACAT2
CPC004_A375_6H-trichostatin_a-10.0	0.000102134	0.00571458	-1.85676	17.0622	RNH1;NPY;TCP11L1;CRH;APEH;CORO1A;DCLK1
LJP008_HA1E_24H-olaparib-10	0.000102134	0.00571458	-1.79697	16.5127	TYROBP;ATXN1;OLFML3;SST;LAPTM5;ARHGEF2;CORO1A
LJP008_A375_24H-azacitidine-3.33	0.000104085	0.00574647	-1.89192	17.3495	NR4A2;FOLH1;CA2;ARHGEF2;IARS
LJP009_HEPG2_24H-dabrafenib-1.11	0.000104085	0.00574647	-1.87094	17.1571	SST;PLS3;ARHGEF2;ETV5;DUSP6
CPC001_HCC515_24H-wortmannin-10.0	0.000104085	0.00574647	-1.84051	16.878	DNMT1;ST6GAL1;NPY;HLA-DRA;GNB5
LJP005_A375_24H-NVP-BEZ235-1.11	0.000103352	0.00574647	-1.73187	15.894	CD74;HLA-DRA;ASAP2;TRIB2;PTGS1;HLA-DPA1
LJP006_MDAMB231_24H-saracatinib-3.33	0.000104085	0.00574647	-1.72765	15.843	DUSP4;TUBA1A;HMGCS1;DHCR24;DUSP6
LJP005_HA1E_24H-WZ-3105-0.12	0.000108076	0.00591974	-1.75357	16.0147	NR4A2;GPR37;CA2;SPRY4;A2M;DUSP6
LJP009_HEPG2_24H-JWE-035-10	0.000108076	0.00591974	-1.70382	15.5604	TUBA1A;HMGCS1;CITED2;GNB5;ETV5;DUSP6
LJP006_HS578T_24H-AZD-7762-1.11	0.000108076	0.00591974	-1.62637	14.8531	CSF1R;TYROBP;CHN2;NPTX2;GNAI1;CDC25B
LJP008_HEPG2_24H-I-BET151-0.37	0.000108569	0.00593112	-1.77633	16.2146	NR4A2;TUBA1A;ABCA8;DUSP6
LJP007_MCF7_24H-KW-2449-3.33	0.00011068	0.00601487	-1.93265	17.6042	NR4A2;DUSP4;RND3;DCLK1;DUSP6
LJP006_HA1E_24H-BI-2536-0.12	0.00011068	0.00601487	-1.69128	15.4056	NR4A2;GPR37;TRIB2;ETV5;PTGS1
CPC012_HCC515_6H-BRD-K35004659-10.0	0.00011297	0.00609162	-1.82989	16.6307	RNH1;CHN2;TCP11L1;HLA-DRA;APEH;CDC25B
LJP006_HT29_24H-MK-2206-10	0.00011297	0.00609162	-1.74485	15.8579	HMGCS1;ARHGEF2;GNB5;ASAP2;KCNK1;DUSP6
LJP005_HA1E_24H-mitoxantrone-3.33	0.00011297	0.00609162	-1.71046	15.5453	NR4A2;TYROBP;GPR37;ENPP2;A2M;PTGS1
LJP005_BT20_3H-ruxolitinib-3.33	0.000114202	0.00614212	-1.62007	14.7063	CD74;HLA-DRA;A2M
LJP005_BT20_3H-withaferin-a-3.33	0.000117591	0.00625154	-1.81685	16.4394	NR4A2;DNAJA1;HMGCS1;CHORDC1;MAPKAPK5
LJP006_MDAMB231_24H-geldanamycin-0.37	0.000117591	0.00625154	-1.78264	16.1299	HSPA8;HMGCS1;OLFML3;ENPP2;DHCR24
LJP005_PC3_24H-GSK-1059615-1.11	0.000118039	0.00625154	-1.77254	16.0318	IVNS1ABP;NR4A2;DUSP4;ST6GAL1;RND3;SLC38A2
LJP006_HS578T_24H-GSK-2126458-0.12	0.000118039	0.00625154	-1.76405	15.9549	NR4A2;CHN2;PDE4B;NPTX2;DUSP6;CDC25B
LJP008_PC3_24H-dasatinib-10	0.000117591	0.00625154	-1.71968	15.5601	DUSP4;HMGCS1;HLA-DRA;DHCR24;MAPKAPK5
LJP006_HEPG2_24H-selumetinib-3.33	0.000117591	0.00625154	-1.59739	14.4537	ST6GAL1;HMGCS1;FEZ1;ACAT2;ABCG2
LJP006_LNCAP_24H-nintedanib-3.33	0.000123286	0.00651288	-1.7078	15.372	ST6GAL1;TUBA1A;LBH;HMGCS1;CITED2;TRIB2
LJP006_MDAMB231_24H-JW-7-24-1-3.33	0.000124829	0.0065777	-1.76868	15.8979	ST6GAL1;TUBA1A;HMGCS1;PRKAR1A;DHCR24
LJP006_A549_24H-mitoxantrone-10	0.000125693	0.0066065	-1.86009	16.7067	NR4A2;C3;CYP26B1;CITED2;ABCA8;RND3;DUSP6
LJP006_SKBR3_24H-torin-1-0.37	0.000128717	0.00669777	-1.71462	15.3594	DUSP4;GPR37;ATXN1;TUBA1A;CITED2;RND3
LJP007_HA1E_24H-CGP-60474-3.33	0.000128717	0.00669777	-1.70075	15.2351	NR4A2;C3;TYROBP;ENPP2;PLS3;HLA-DPA1
LJP005_A375_24H-radicicol-10	0.000128717	0.00669777	-1.68531	15.0969	CX3CR1;NR4A2;HMGCS1;CITED2;RND3;SLC38A2
LJP006_MDAMB231_24H-CGP-60474-0.37	0.000128717	0.00669777	-1.65183	14.7969	TYROBP;ENPP2;HLA-DRA;A2M;PTGS1;HLA-DPA1
LJP006_HS578T_3H-geldanamycin-0.12	0.000131076	0.00676979	-1.80005	16.092	DNAJA1;HSPA8;PLS3;CORO1A
LJP005_HEPG2_24H-WH-4-025-1.11	0.000131076	0.00676979	-1.76301	15.7608	CD74;LAPTM5;HLA-DRA;HLA-DPA1
CPC004_VCAP_6H-trimipramine_maleate_salt-10.0	0.000131076	0.00676979	-1.76009	15.7347	GNB5;ASAP2;CORO1A;CDC25B
LJP007_HT29_24H-INK-128-3.33	0.000132403	0.00680455	-1.80695	16.1355	NR4A2;DUSP4;TUBA1A;CITED2;DUSP6
LJP006_MDAMB231_24H-AT-7519-10	0.000132403	0.00680455	-1.78954	15.98	TYROBP;ENPP2;DHCR24;A2M;PTGS1
LJP006_HA1E_24H-GSK-2126458-10	0.000134335	0.00688684	-1.61644	14.4108	NR4A2;DUSP4;GPR37;SST;CA2;DUSP6
CPC006_AGS_6H-bml-259-80.0	0.000140147	0.00705487	-1.80111	15.9809	NR4A2;CD74;FOLH1;CLCN4;KAZN;ABCF1
CPC009_PC3_24H-vorinostat-10.0	0.000140147	0.00705487	-1.77396	15.74	ATXN1;NEUROD6;TCP11L1;KAZN;HLA-DRA;CORO1A
LJP006_HS578T_3H-withaferin-a-10	0.000140325	0.00705487	-1.74557	15.4859	NR4A2;DNAJA1;HSPA8;DUSP6;HLA-DPA1
LJP006_MCF7_24H-A443654-10	0.000140325	0.00705487	-1.74464	15.4777	TYROBP;FEZ1;ENPP2;GNAI1;PTGS1
CPC008_HEPG2_6H-BRD-K01896723-10.0	0.000140325	0.00705487	-1.70399	15.117	NR4A2;INF2;NPY;TCP11L1;KAZN
LJP009_HA1E_24H-CGP-60474-0.37	0.000140147	0.00705487	-1.68564	14.9564	NR4A2;TYROBP;GPR37;PLS3;HLA-DRA;ASAP2
LJP005_HT29_24H-NVP-AEW541-1.11	0.000140147	0.00705487	-1.65726	14.7046	TUBA1A;LBH;HLA-DRA;GNB5;GNAI1;HLA-DPA1
LJP005_HEPG2_24H-WZ-3105-1.11	0.000140325	0.00705487	-1.62408	14.4081	NR4A2;TUBA1A;CITED2;PLS3;DUSP6
CPC014_PC3_24H-BRD-K64857848-10.0	0.000143513	0.00716328	-1.83227	16.2139	TCP11L1;HLA-DRA;DUSP6;ACAT2
LJP006_HEPG2_24H-JW-7-24-1-3.33	0.000143513	0.00716328	-1.79629	15.8956	CX3CR1;NR4A2;TRIB2;DUSP6
LJP009_HT29_24H-sunitinib-0.37	0.000143513	0.00716328	-1.60671	14.2179	FOLH1;CA2;ASAP2;NPTX2
CPC007_PC3_24H-ncgc00183371-01-10.0	0.000146156	0.00726035	-1.82921	16.1535	NR4A2;TCP11L1;ASAP2;APEH;CORO1A;CDC25B
LJP006_HCC515_24H-torin-1-1.11	0.000146156	0.00726035	-1.80197	15.9129	DUSP4;TYROBP;HLA-DRA;DUSP6;CDC25B;HLA-DPA1
LJP005_A375_24H-WZ-3105-10	0.000148538	0.00729489	-1.82904	16.1224	C3;CD74;TYROBP;ENPP2;A2M;ACAT2;PTGS1
LJP005_A375_24H-GSK-1059615-10	0.000148603	0.00729489	-1.8135	15.9846	CX3CR1;CD74;HLA-DRA;A2M;HLA-DPA1
LJP007_HT29_24H-SGI-1776-10	0.000148538	0.00729489	-1.8122	15.974	TUBA1A;HMGCS1;RNF19B;ARHGEF2;KCNK1;SLC38A2;DCLK1
LJP006_MCF10A_3H-celastrol-1.11	0.000148603	0.00729489	-1.79825	15.8502	HSPA8;LBH;CHORDC1;PLS3;RND3
LJP006_MCF7_3H-AT-7519-0.37	0.000148603	0.00729489	-1.77869	15.6778	TUBA1A;SPRY4;DHCR24;NPTX2;PTGS1
CPC006_VCAP_24H-tw_37-10.0	0.000150222	0.00735697	-1.99553	17.5675	ARL4D;NPY;TCP11L1;HLA-DRA;MAPKAPK5;APEH;ACAT2;CDC25B
CPC006_HT115_6H-ag-014699_(pf-01367338)-10.0	0.000157251	0.00748975	-1.85625	16.2564	HSPA8;INF2;TCP11L1;KAZN;DUSP6
CPC001_HCC515_24H-gw_583340_dihydrochloride-10.0	0.000157251	0.00748975	-1.80053	15.7684	DNMT1;NPY;TCP11L1;HLA-DRA;GNB5
LJP006_HA1E_24H-BI-2536-0.37	0.000157251	0.00748975	-1.79088	15.684	NR4A2;FEZ1;LAPTM5;NPTX2;ETV5
LJP006_MDAMB231_3H-linifanib-10	0.000156782	0.00748975	-1.78948	15.6771	C3;ENPP2;NPTX2;CORO1A
CPC003_PC3_24H-vorinostat-10.0	0.000157251	0.00748975	-1.78164	15.603	TCP11L1;CRH;HLA-DRA;CORO1A;ACAT2
LJP006_HS578T_3H-PI-103-0.37	0.000156782	0.00748975	-1.75046	15.3352	NR4A2;CITED2;CA2;SLC38A2
LJP006_HS578T_24H-mitoxantrone-1.11	0.000153488	0.00748975	-1.7449	15.3235	NR4A2;DUSP4;C3;TYROBP;CITED2;A2M;GNAI1
LJP009_HA1E_24H-CGP-60474-0.12	0.000157251	0.00748975	-1.70545	14.9357	NR4A2;TYROBP;PLS3;DHCR24;PTGS1
LJP006_A549_24H-nintedanib-10	0.000157251	0.00748975	-1.70446	14.9271	HMGCS1;ENPP2;DHCR24;DTX4;ACAT2
CPC013_PC3_6H-BRD-K11663430-10.0	0.000157251	0.00748975	-1.69943	14.8831	NR4A2;DNMT1;TCP11L1;HLA-DRA;CORO1A
LJP005_HA1E_24H-PF-477736-10	0.000157251	0.00748975	-1.68232	14.7332	NR4A2;C3;TYROBP;DUSP6;PTGS1
LJP006_HS578T_3H-celastrol-3.33	0.000157251	0.00748975	-1.61032	14.1027	NR4A2;DNAJA1;HOMER1;CHORDC1;DUSP6
LJP007_HCC515_24H-dinaciclib-0.12	0.000158785	0.00754557	-1.73098	15.1425	NR4A2;ATXN1;CITED2;ENPP2;PTGS1;HLA-DPA1
CPC001_HCC515_24H-vorinostat-10.0	0.000165416	0.00777194	-1.76794	15.3935	RNH1;NPY;TCP11L1;CRH;HLA-DRA;ACAT2
LJP006_BT20_24H-geldanamycin-10	0.000165416	0.00777194	-1.69271	14.7385	HSPA8;HMGCS1;LAPTM5;ENPP2;HLA-DRA;PDIA6
LJP006_MDAMB231_3H-nintedanib-10	0.000164944	0.00777194	-1.61938	14.1047	TUBA1A;HMGCS1;DHCR24
LJP005_PC3_24H-CGP-60474-3.33	0.000165416	0.00777194	-1.61149	14.0313	NR4A2;C3;CD74;ENPP2;ASAP2;HLA-DPA1
LJP005_MCF7_24H-neratinib-0.37	0.000164944	0.00777194	-1.44407	12.5777	LAPTM5;HLA-DRA;HLA-DPA1
LJP006_HA1E_24H-A443654-0.12	0.000166278	0.00777732	-1.80145	15.676	SST;CA2;SLC38A2;DUSP6;HLA-DPA1
CPC014_HCC515_6H-BRD-K75081836-10.0	0.000166278	0.00777732	-1.795	15.6199	RNH1;NPY;TCP11L1;GNB5;CORO1A
CPC006_HCC515_24H-vorinostat-10.0	0.000169144	0.00789362	-1.87555	16.2887	INF2;TCP11L1;CRH;HLA-DRA;GNB5;A2M;ACAT2
LJP006_A549_24H-XMD11-85H-10	0.000170915	0.00795845	-1.78704	15.5014	HMGCS1;CA2;DHCR24;ACAT2
CPC008_A549_6H-vu0418946-2-10.0	0.000172264	0.00796777	-1.86743	16.1841	INF2;RNH1;NPY;TCP11L1;PLS3;CDC25B
CPC008_A549_6H-vu0418939-2-10.0	0.000172264	0.00796777	-1.75389	15.2001	UGT8;INF2;RNH1;TCP11L1;PLS3;CDC25B
LJP005_HA1E_24H-AS-601245-3.33	0.000172264	0.00796777	-1.72169	14.921	NR4A2;CD74;TYROBP;LAPTM5;A2M;TRIB2
LJP005_MCF10A_3H-geldanamycin-10	0.000175695	0.0080549	-1.82789	15.8053	HSPA8;TUBA1A;HMGCS1;ARHGEF2;KCNK1
LJP008_A375_24H-entinostat-1.11	0.000175695	0.0080549	-1.78453	15.4304	NR4A2;LBH;KCNK1;CORO1A;ABCG2
CPC012_PC3_6H-trichostatin_a-10.0	0.000175695	0.0080549	-1.73381	14.9919	NPY;GNB5;APEH;CORO1A;DCLK1
LJP005_HA1E_24H-GDC-0980-10	0.000175695	0.0080549	-1.59638	13.8035	DUSP4;GPR37;TRIB2;DCLK1;DUSP6
LJP006_HS578T_24H-JW-7-24-1-10	0.000179333	0.00818563	-1.71577	14.8007	NR4A2;DUSP4;SPRY4;MAPKAPK5;DUSP6;SPATA2L
LJP006_LNCAP_24H-GSK-2126458-10	0.000179333	0.00818563	-1.60239	13.8226	CD74;TYROBP;GPR37;ENPP2;A2M;HLA-DPA1
LJP006_HCC515_24H-CGP-60474-1.11	0.000180281	0.00821089	-1.73757	14.9796	NR4A2;CYP26B1;TYROBP;FOLH1;ATXN1;HLA-DRA;HLA-DPA1
LJP006_HS578T_24H-saracatinib-10	0.000186631	0.00838992	-1.82725	15.6895	HMGCS1;CITED2;ENPP2;DCLK1;ACAT2;CDC25B
CPC016_A375_6H-trichostatin_a-10.0	0.000186631	0.00838992	-1.79717	15.4312	CRH;KAZN;GNB5;APEH;CORO1A;ACAT2
LJP008_A375_24H-mocetinostat-0.37	0.000185515	0.00838992	-1.78629	15.3485	NR4A2;TYROBP;LBH;LAPTM5;CORO1A
LJP005_PC3_24H-radicicol-3.33	0.000185515	0.00838992	-1.72371	14.8107	DNAJA1;HSPA8;CHORDC1;LAPTM5;HLA-DPA1
LJP005_A549_24H-PHA-665752-1.11	0.000185946	0.00838992	-1.68316	14.4584	FOLH1;HMGCS1;DHCR24;ACAT2
LJP008_HT29_24H-CGP-60474-3.33	0.000185515	0.00838992	-1.67313	14.3762	NR4A2;TYROBP;CITED2;PTGS1;HLA-DPA1
LJP005_HT29_24H-mitoxantrone-3.33	0.000192005	0.00861292	-1.84024	15.7488	CYP26B1;LBH;CITED2;NPTX2;TRIB2;SLC38A2;DUSP6
LJP006_BT20_24H-geldanamycin-3.33	0.000195748	0.0086503	-1.77174	15.1283	DNAJA1;HSPA8;HMGCS1;LAPTM5;NPTX2
LJP007_PC3_24H-everolimus-1.11	0.000195748	0.0086503	-1.75684	15.0011	TUBA1A;FEZ1;ENPP2;PLS3;DUSP6
LJP005_A375_24H-PLX-4720-0.04	0.000195748	0.0086503	-1.7511	14.9521	CX3CR1;C3;CD74;HLA-DRA;HLA-DPA1
LJP006_HCC515_24H-A443654-0.12	0.000195748	0.0086503	-1.73483	14.8131	TYROBP;LBH;ARHGEF2;NETO2;CDC25B
LJP005_A375_24H-mitoxantrone-3.33	0.00019416	0.0086503	-1.71524	14.6599	CD74;CYP26B1;HLA-DRA;RND3;ACAT2;PTGS1
LJP008_HA1E_24H-BIX-01294-10	0.000195748	0.0086503	-1.70887	14.5915	HMGCS1;DHCR24;DCLK1;DUSP6;HLA-DPA1
LJP005_MDAMB231_3H-geldanamycin-10	0.000195748	0.0086503	-1.65335	14.1175	NR4A2;HMGCS1;OLFML3;ARHGEF2;SLC38A2
LJP008_PC3_24H-pracinostat-0.04	0.000201907	0.00888569	-1.76763	15.0385	ST6GAL1;TUBA1A;SST;KCNK1
CPC001_HCC515_24H-trichostatin_a-10.0	0.000201928	0.00888569	-1.73947	14.7987	DNMT1;RNH1;TCP11L1;CRH;HLA-DRA;ACAT2
CPC005_MCF7_6H-karakoline-10.0	0.000218832	0.00937196	-1.94941	16.4281	DNMT1;ST6GAL1;HLA-DRA;APEH
LJP008_HA1E_24H-I-BET-3.33	0.000217499	0.00937196	-1.84625	15.57	NR4A2;CITED2;PLS3;GNB5;GNAI1
LJP005_HS578T_3H-mitoxantrone-0.37	0.000218832	0.00937196	-1.84337	15.5344	CX3CR1;C3;KAZN;DCLK1
LJP005_BT20_24H-CYT387-10	0.000218832	0.00937196	-1.76925	14.9098	NR4A2;DUSP4;C3;NPTX2
LJP006_LNCAP_24H-AZD-8055-0.04	0.000217499	0.00937196	-1.76299	14.8679	DUSP4;FOLH1;LAPTM5;GNAI1;HLA-DPA1
LJP005_HS578T_3H-CP466722-10	0.000218832	0.00937196	-1.74994	14.7471	CHN2;ARHGEF2;SLC38A2;DUSP6
LJP006_HT29_24H-torin-1-1.11	0.000218198	0.00937196	-1.73829	14.6539	DUSP4;TUBA1A;ASAP2;NPTX2;TRIB2;DUSP6
LJP005_MCF10A_3H-geldanamycin-0.37	0.000217499	0.00937196	-1.72266	14.5277	HSPA8;TUBA1A;HMGCS1;CHORDC1;ARHGEF2
LJP006_HME1_3H-celastrol-0.37	0.000218198	0.00937196	-1.71445	14.453	NR4A2;DNAJA1;HSPA8;LBH;CHORDC1;SLC38A2
LJP005_SKBR3_24H-PHA-665752-10	0.000217499	0.00937196	-1.67269	14.1063	DUSP4;HMGCS1;DHCR24;RND3;ACAT2
LJP006_HME1_3H-geldanamycin-1.11	0.000217499	0.00937196	-1.66097	14.0075	DNAJA1;HSPA8;CHORDC1;ARHGEF2;PDIA6
LJP005_HA1E_24H-TWS-119-10	0.000217499	0.00937196	-1.65731	13.9767	TYROBP;CA2;A2M;CORO1A;PTGS1
LJP006_HME1_3H-withaferin-a-10	0.000218832	0.00937196	-1.64497	13.8625	IVNS1ABP;NR4A2;TUBA1A;NETO2
LJP006_HS578T_24H-celastrol-3.33	0.00022403	0.00957486	-1.80973	15.2084	NR4A2;DNAJA1;HSPA8;CITED2;CHORDC1;GNAI1;DUSP6
LJP006_HS578T_24H-AT-7519-3.33	0.000226712	0.00966963	-1.61882	13.5849	NR4A2;UGT8;TYROBP;GPR37;FOLH1;GNAI1
LJP005_MDAMB231_24H-dasatinib-1.11	0.000229042	0.00972913	-1.72359	14.4464	DUSP4;CITED2;DHCR24;SLC38A2;DUSP6
LJP006_HME1_24H-nintedanib-10	0.000229042	0.00972913	-1.64069	13.7516	C3;HMGCS1;SST;DHCR24;ACAT2
LJP005_BT20_24H-NVP-AUY922-0.12	0.000236756	0.00993514	-1.83985	15.36	HSPA8;LAPTM5;ENPP2;CORO1A
LJP007_HT29_24H-KW-2449-10	0.000235485	0.00993514	-1.78451	14.9075	DUSP4;TUBA1A;CITED2;GNB5;KCNK1;DUSP6
LJP006_PC3_24H-NVP-TAE684-10	0.000235485	0.00993514	-1.77887	14.8604	NR4A2;HMGCS1;CITED2;DHCR24;GNAI1;ACAT2
LJP009_PC3_24H-dasatinib-0.37	0.000236756	0.00993514	-1.77216	14.7948	CX3CR1;DUSP4;SPRY4;DUSP6
LJP008_HEPG2_24H-dasatinib-3.33	0.000236756	0.00993514	-1.67245	13.9624	PLS3;ABCA8;DCLK1;DUSP6
LJP006_MDAMB231_3H-AT-7519-0.37	0.000236756	0.00993514	-1.63426	13.6436	CD74;ST6GAL1;HLA-DRA;A2M
CPC006_NOMO1_6H-zm_336372-102.71	0.000241044	0.00999422	-1.83382	15.2767	INF2;PNOC;KCNK1;PPID;DUSP6
CPC013_HCC515_6H-BRD-A81530502-10.0	0.000241044	0.00999422	-1.79111	14.9209	MBD3;RNH1;TCP11L1;HLA-DRA;CDC25B
LJP006_BT20_24H-BI-2536-1.11	0.000241044	0.00999422	-1.74134	14.5063	CX3CR1;TUBA1A;ENPP2;TRIB2;ETV5
LJP005_MDAMB231_24H-dasatinib-3.33	0.000241044	0.00999422	-1.7366	14.4668	DUSP4;HMGCS1;DHCR24;TRIB2;HLA-DPA1
LJP005_HS578T_24H-dovitinib-10	0.000241044	0.00999422	-1.7301	14.4127	DUSP4;CD74;ST6GAL1;HMGCS1;CDC25B
LJP005_HS578T_24H-PD-0325901-1.11	0.000241044	0.00999422	-1.68615	14.0465	C3;ST6GAL1;SST;DHCR24;ABCG2

## Sheet: TableS9_Seifuddin
	Seifuddin et al 2013		Wu et al.
Genes	Q Value	Fold Change	roP.OC FDR	REM FDR	Average ES	Z Score
ALDH1L1	0.03726	1.11	0.00025	0.00078	0.47067	4.11236
DCP2	0.01056	1.1	0.09933	0.41075	0.17142	1.18457
DZIP1	0.03726	1.12	0.02107	2.15e-18	0.47596	5.85158
ETS2	0.03726	-1.09	0.0026	0.06805	-0.34343	-2.39936
EVI2B	0.03726	-1.1	NA	NA	NA	NA
FERMT2	0.03726	1.09	0.03357	0.01149	0.23671	3.20282
FKBP5	0.04424	1.17	0.00026	2.15e-18	0.52387	5.98546
LPIN1	0.03726	1.08	0.1977	0.01261	0.34083	3.16439
TUFT1	0.01056	1.09	0.06952	0.00327	0.35762	3.65047
UGT8	0.04424	-1.14	0.02681	0.00013	-0.37966	-4.70229
WFS1	0.02359	1.1	0.00144	0.00013	0.48493	4.74708
